# Supplementary material for: (S,E)-3-[(2-Hy­droxy­benzyl­idene)amino]-2-(2-hy­droxy­phen­yl)-2,3-dihydro­quinazolin-4(1H)-one
Source: Acta Crystallogr Sect E Struct Rep Online. 2012 Jul 7;68(Pt 8):o2374–5. doi: 10.1107/S1600536812030012 (PMC3414304; doi:10.1107/S1600536812030012)
Supplement: Supplementary file 1 [file e-68-o2374-sup1.cif]

##############################################################################
#                                                                            #
# This CIF contains the data in a paper accepted for publication in          #
# Acta Crystallographica Section E. It conforms to the requirements of       #
# Notes for Authors for Acta Crystallographica Section E, and has been       #
# peer reviewed under the auspices of the IUCr Commission on Journals.       #
#                                                                            #
# Full details of the Crystallographic Information File format               #
# are given in the paper "The Crystallographic Information File (CIF):       #
# a New Standard Archive File for Crystallography" by S. R. Hall, F. H.      #
# Allen and I. D. Brown [Acta Cryst. (1991), A47, 655-685].                  #
#                                                                            #
# The current version of the core CIF dictionary is obtainable from          #
# ftp://ftp.iucr.org/pub/cif_core.dic.                                       #
#                                                                            #
# Software is freely available for graphical display of the structure(s)     #
# in this CIF. For information consult the CIF software page                 #
# http://www.iucr.org/resources/cif/software.                                #
#                                                                            #
# This file may be used for bona fide research purposes within the           #
# scientific community so long as proper attribution is given to the journal # 
# article from which it was obtained.                                        #
#                                                                            #
##############################################################################
data_I
_audit_creation_method     SHELXL97
_chemical_name_systematic
;
(<i>S</i>,<i>E</i>)-3-[(2-Hydroxybenzylidene)amino]-2-(2-hydroxyphenyl)-
2,3-dihydroquinazolin-4(1<i>H</i>)-one
;
_chemical_name_common     ?
_chemical_formula_moiety     'C21 H17 N3 O3'
_chemical_formula_sum     'C21 H17 N3 O3'
_chemical_formula_iupac     'C21 H17 N3 O3'
_chemical_formula_weight     359.38
_chemical_melting_point     ?
_symmetry_cell_setting     orthorhombic
_symmetry_space_group_name_H-M     'C 2 2 21'
_symmetry_space_group_name_Hall     'C 2c 2'
loop_
    _symmetry_equiv_pos_as_xyz
    'x, y, z'
    '-x, -y, z+1/2'
    'x, -y, -z'
    '-x, y, -z+1/2'
    'x+1/2, y+1/2, z'
    '-x+1/2, -y+1/2, z+1/2'
    'x+1/2, -y+1/2, -z'
    '-x+1/2, y+1/2, -z+1/2'
_cell_length_a     13.344(15)
_cell_length_b     10.693(14)
_cell_length_c     23.537(13)
_cell_angle_alpha     90.00
_cell_angle_beta     90.00
_cell_angle_gamma     90.00
_cell_volume     3358(6)
_cell_formula_units_Z     8
_cell_measurement_reflns_used     7031
_cell_measurement_theta_min     1.9
_cell_measurement_theta_max     68.2
_cell_measurement_temperature     193(2)
_exptl_crystal_description     block
_exptl_crystal_colour     colourless
_exptl_crystal_size_max     0.41
_exptl_crystal_size_mid     0.34
_exptl_crystal_size_min     0.16
_exptl_crystal_density_diffrn     1.422
_exptl_crystal_density_meas     ?
_exptl_crystal_density_method     'not measured'
_exptl_crystal_F_000     1504
_exptl_absorpt_coefficient_mu     0.793
_exptl_absorpt_correction_type     multi-scan
_exptl_absorpt_process_details     '(ABSCOR; Higashi, 1995)'
_exptl_absorpt_correction_T_min     0.720
_exptl_absorpt_correction_T_max     0.889
_exptl_special_details
;
Selected IR data (cm^-1^, KBr pellet): 3400, 3216, 1730, 1650, 1582, 1458, 764.
;
_diffrn_ambient_temperature     193(2)
_diffrn_radiation_type     CuK\a
_diffrn_radiation_wavelength     1.54187
_diffrn_radiation_source     'fine-focus rotating anode'
_diffrn_radiation_monochromator     graphite
_diffrn_measurement_device_type     'Rigaku RAPID II R-AXIS conversion'
_diffrn_measurement_method     'profile data from \w scans'
_diffrn_reflns_number     15117
_diffrn_reflns_av_R_equivalents     0.0391
_diffrn_reflns_av_sigmaI/netI     0.0258
_diffrn_reflns_theta_min     3.76
_diffrn_reflns_theta_max     68.18
_diffrn_reflns_theta_full     68.18
_diffrn_measured_fraction_theta_max     0.975
_diffrn_measured_fraction_theta_full     0.975
_diffrn_reflns_limit_h_min     -16
_diffrn_reflns_limit_h_max     16
_diffrn_reflns_limit_k_min     -12
_diffrn_reflns_limit_k_max     11
_diffrn_reflns_limit_l_min     -28
_diffrn_reflns_limit_l_max     27
_diffrn_standards_number     ?
_diffrn_standards_interval_count     ?
_diffrn_standards_interval_time     ?
_diffrn_standards_decay_%     ?
_refine_special_details
;
Refinement of <i>F</i>^2^ against ALL reflections. The weighted <i>R</i>-factor
<i>wR</i> and goodness of fit <i>S</i> are based on <i>F</i>^2^, conventional
<i>R</i>-factors <i>R</i> are based on <i>F</i>, with <i>F</i> set to zero for
negative <i>F</i>^2^. The threshold expression of <i>F</i>^2^ >
\s(<i>F</i>^2^) is used only for calculating <i>R</i>-factors(gt) <i>etc</i>.
and is not relevant to the choice of reflections for refinement.
<i>R</i>-factors based on <i>F</i>^2^ are statistically about twice as large
as those based on <i>F</i>, and <i>R</i>-factors based on ALL data will be
even larger.
;
_reflns_number_total     2947
_reflns_number_gt     2758
_reflns_threshold_expression     I>2\s(I)
_refine_ls_structure_factor_coef     Fsqd
_refine_ls_matrix_type     full
_refine_ls_R_factor_all     0.0382
_refine_ls_R_factor_gt     0.0353
_refine_ls_wR_factor_gt     0.0944
_refine_ls_wR_factor_ref     0.0983
_refine_ls_goodness_of_fit_ref     1.069
_refine_ls_restrained_S_all     1.069
_refine_ls_number_reflns     2947
_refine_ls_number_parameters     250
_refine_ls_number_restraints     0
_refine_ls_hydrogen_treatment     mixed
_refine_ls_weighting_scheme     calc
_refine_ls_weighting_details
       'calc w = 1/[\s^2^(Fo^2^)+(0.0560P)^2^+1.1889P] where P=(Fo^2^+2Fc^2^)/3'
_atom_sites_solution_hydrogens     difmap
_atom_sites_solution_primary     direct
_atom_sites_solution_secondary     difmap
_refine_ls_shift/su_max     0.000
_refine_ls_shift/su_mean     0.000
_refine_diff_density_max     0.176
_refine_diff_density_min     -0.207
_refine_ls_extinction_method     'SHELXL97 (Sheldrick, 2008)'
_refine_ls_extinction_coef     0.00069(11)
_refine_ls_extinction_expression
                                  'Fc^*^=kFc[1+0.001xFc^2^\l^3^/sin(2\q)]^-1/4^'
_refine_ls_abs_structure_details     'Flack (1983), with 1258 Friedel pairs'
_refine_ls_abs_structure_Flack     0.0(2)
loop_
    _atom_type_symbol
    _atom_type_description
    _atom_type_scat_dispersion_real
    _atom_type_scat_dispersion_imag
    _atom_type_scat_source
    'C' 'C' 0.0033 0.0016
                         'International Tables Vol C Tables 4.2.6.8 and 6.1.1.4'
    'H' 'H' 0.0000 0.0000
                         'International Tables Vol C Tables 4.2.6.8 and 6.1.1.4'
    'N' 'N' 0.0061 0.0033
                         'International Tables Vol C Tables 4.2.6.8 and 6.1.1.4'
    'O' 'O' 0.0106 0.0060
                         'International Tables Vol C Tables 4.2.6.8 and 6.1.1.4'
_computing_data_collection     'CrystalClear-SM Expert (Rigaku, 2009)'
_computing_cell_refinement     'CrystalClear-SM Expert (Rigaku, 2009)'
_computing_data_reduction     'CrystalClear-SM Expert (Rigaku, 2009)'
_computing_structure_solution     'SHELXS97 (Sheldrick, 2008)'
_computing_structure_refinement
;
SHELXL97 (Sheldrick, 2008) interfaced by CRYSTALBUILDER (Welter,
2006)
;
_computing_molecular_graphics
;
PLATON (Spek, 2009) and Mercury (Macrae <i>et al.</i>, 2008)
;
_computing_publication_material
;
publCIF (Westrip, 2010) and PLATON (Spek, 2009)
;
loop_
    _atom_site_type_symbol
    _atom_site_label
    _atom_site_fract_x
    _atom_site_fract_y
    _atom_site_fract_z
    _atom_site_U_iso_or_equiv
    _atom_site_adp_type
    _atom_site_calc_flag
    _atom_site_refinement_flags
    _atom_site_occupancy
    _atom_site_symmetry_multiplicity
    _atom_site_disorder_assembly
    _atom_site_disorder_group
    O O1 0.49079(10) 0.40376(14) 0.35557(7) 0.0471(4) Uani d . 1 1 . .
    O O2 0.15925(9) 0.01452(15) 0.36712(6) 0.0432(4) Uani d . 1 1 . .
    H H2O 0.1100 -0.0300 0.3621 0.052 Uiso calc R 1 1 . .
    O O3 0.3763(2) 0.6657(2) 0.43629(9) 0.0793(7) Uani d . 1 1 . .
    H H3O 0.3861 0.5928 0.4270 0.119 Uiso calc R 1 1 . .
    N N1 0.34660(10) 0.08134(15) 0.39518(6) 0.0305(3) Uani d . 1 1 . .
    H H1N 0.3110(16) 0.005(2) 0.3973(9) 0.037 Uiso d . 1 1 . .
    N N2 0.35606(10) 0.31007(15) 0.38330(7) 0.0320(4) Uani d . 1 1 . .
    N N3 0.32933(12) 0.43142(16) 0.40226(7) 0.0372(4) Uani d . 1 1 . .
    C C1 0.29276(12) 0.19782(16) 0.38113(8) 0.0288(4) Uani d . 1 1 . .
    H H1 0.2401 0.2085 0.4098 0.035 Uiso calc R 1 1 . .
    C C2 0.42664(12) 0.06210(18) 0.36295(8) 0.0314(4) Uani d . 1 1 . .
    C C3 0.46168(13) -0.06173(19) 0.35216(9) 0.0382(5) Uani d . 1 1 . .
    H H3 0.4282 -0.1310 0.3667 0.046 Uiso calc R 1 1 . .
    C C4 0.54310(14) -0.0748(2) 0.32088(9) 0.0458(5) Uani d . 1 1 . .
    H H4 0.5682 -0.1535 0.3120 0.055 Uiso calc R 1 1 . .
    C C5 0.59031(15) 0.0343(2) 0.30160(10) 0.0480(6) Uani d . 1 1 . .
    H H5 0.6475 0.0251 0.2794 0.058 Uiso calc R 1 1 . .
    C C6 0.55737(14) 0.1572(2) 0.31343(9) 0.0415(5) Uani d . 1 1 . .
    H H6 0.5928 0.2260 0.2999 0.050 Uiso calc R 1 1 . .
    C C7 0.47477(13) 0.17286(19) 0.34431(8) 0.0345(4) Uani d . 1 1 . .
    C C8 0.44402(13) 0.30414(18) 0.36033(8) 0.0341(4) Uani d . 1 1 . .
    C C9 0.24182(11) 0.18717(17) 0.32475(8) 0.0281(4) Uani d . 1 1 . .
    C C10 0.25851(13) 0.26696(18) 0.27833(8) 0.0326(4) Uani d . 1 1 . .
    H H10 0.3038 0.3326 0.2821 0.039 Uiso calc R 1 1 . .
    C C11 0.21035(14) 0.2508(2) 0.22803(8) 0.0385(5) Uani d . 1 1 . .
    H H11 0.2223 0.3039 0.1975 0.046 Uiso calc R 1 1 . .
    C C12 0.14367(14) 0.1541(2) 0.22371(9) 0.0405(5) Uani d . 1 1 . .
    H H12 0.1100 0.1411 0.1896 0.049 Uiso calc R 1 1 . .
    C C13 0.12505(13) 0.0739(2) 0.26992(8) 0.0355(4) Uani d . 1 1 . .
    H H13 0.0793 0.0089 0.2660 0.043 Uiso calc R 1 1 . .
    C C14 0.17329(12) 0.09045(18) 0.32014(8) 0.0313(4) Uani d . 1 1 . .
    C C15 0.24436(16) 0.45674(19) 0.41379(8) 0.0398(5) Uani d . 1 1 . .
    H H15 0.1938 0.3979 0.4086 0.048 Uiso calc R 1 1 . .
    C C16 0.2200(2) 0.5842(2) 0.43671(9) 0.0511(6) Uani d . 1 1 . .
    C C17 0.1267(2) 0.6088(3) 0.44981(11) 0.0760(10) Uani d . 1 1 . .
    H H17 0.0772 0.5493 0.4430 0.091 Uiso calc R 1 1 . .
    C C18 0.1004(4) 0.7261(5) 0.47435(13) 0.1121(18) Uani d . 1 1 . .
    H H18 0.0330 0.7395 0.4825 0.135 Uiso calc R 1 1 . .
    C C19 0.1639(5) 0.8182(4) 0.48665(14) 0.119(2) Uani d . 1 1 . .
    H H19 0.1430 0.8919 0.5040 0.143 Uiso calc R 1 1 . .
    C C20 0.2560(4) 0.7988(3) 0.47299(11) 0.0920(13) Uani d . 1 1 . .
    H H20 0.3041 0.8603 0.4791 0.110 Uiso calc R 1 1 . .
    C C21 0.2836(3) 0.6810(3) 0.44825(10) 0.0665(8) Uani d . 1 1 . .
loop_
    _atom_site_aniso_label
    _atom_site_aniso_U_11
    _atom_site_aniso_U_22
    _atom_site_aniso_U_33
    _atom_site_aniso_U_12
    _atom_site_aniso_U_13
    _atom_site_aniso_U_23
    O1 0.0269(6) 0.0451(8) 0.0693(10) -0.0139(6) -0.0023(6) 0.0087(8)
    O2 0.0262(7) 0.0524(9) 0.0510(8) -0.0173(6) -0.0047(6) 0.0142(7)
    O3 0.1221(19) 0.0582(12) 0.0577(12) -0.0448(12) 0.0036(12) -0.0071(10)
    N1 0.0215(7) 0.0338(9) 0.0362(8) -0.0038(6) -0.0006(6) 0.0028(7)
    N2 0.0227(7) 0.0335(9) 0.0399(8) -0.0067(6) -0.0011(6) -0.0027(7)
    N3 0.0384(9) 0.0357(9) 0.0374(8) -0.0059(7) -0.0025(7) -0.0016(7)
    C1 0.0215(7) 0.0305(10) 0.0344(9) -0.0040(7) 0.0027(7) 0.0000(8)
    C2 0.0199(8) 0.0429(11) 0.0314(9) -0.0012(7) -0.0019(7) 0.0001(8)
    C3 0.0260(9) 0.0424(11) 0.0461(11) -0.0003(8) -0.0039(8) 0.0030(10)
    C4 0.0293(9) 0.0570(14) 0.0513(12) 0.0113(9) -0.0021(8) -0.0075(11)
    C5 0.0242(9) 0.0714(16) 0.0483(12) 0.0063(9) 0.0037(8) 0.0000(12)
    C6 0.0205(9) 0.0598(13) 0.0443(12) -0.0021(8) 0.0015(8) 0.0080(10)
    C7 0.0223(8) 0.0452(11) 0.0360(10) -0.0027(8) -0.0042(7) 0.0052(9)
    C8 0.0239(8) 0.0406(11) 0.0378(10) -0.0070(8) -0.0051(7) 0.0051(9)
    C9 0.0164(7) 0.0310(9) 0.0370(9) 0.0018(6) 0.0015(7) -0.0023(8)
    C10 0.0217(8) 0.0348(10) 0.0413(10) 0.0003(7) 0.0035(7) 0.0021(8)
    C11 0.0283(8) 0.0512(12) 0.0360(10) 0.0040(9) 0.0030(8) 0.0087(9)
    C12 0.0287(9) 0.0524(13) 0.0405(10) 0.0083(9) -0.0070(8) -0.0051(9)
    C13 0.0229(8) 0.0360(10) 0.0477(11) 0.0001(7) -0.0068(8) -0.0056(9)
    C14 0.0212(8) 0.0309(10) 0.0416(10) -0.0005(7) 0.0009(7) 0.0006(8)
    C15 0.0427(11) 0.0393(11) 0.0376(10) 0.0027(9) -0.0060(9) -0.0039(8)
    C16 0.0797(16) 0.0419(13) 0.0317(10) 0.0166(12) -0.0107(10) -0.0029(9)
    C17 0.088(2) 0.093(2) 0.0472(14) 0.0530(18) -0.0220(14) -0.0189(14)
    C18 0.158(4) 0.125(3) 0.0533(17) 0.105(3) -0.035(2) -0.033(2)
    C19 0.239(6) 0.072(3) 0.0467(18) 0.086(3) -0.030(3) -0.0183(17)
    C20 0.198(4) 0.0386(17) 0.0398(14) 0.003(2) -0.017(2) -0.0004(12)
    C21 0.120(3) 0.0441(15) 0.0353(12) -0.0033(16) -0.0030(14) 0.0052(10)
_geom_special_details
;
All e.s.d.'s (except the e.s.d. in the dihedral angle between two l.s. planes)
are estimated using the full covariance matrix. The cell e.s.d.'s are taken
into account individually in the estimation of e.s.d.'s in distances, angles
and torsion angles; correlations between e.s.d.'s in cell parameters are only
used when they are defined by crystal symmetry. An approximate (isotropic)
treatment of cell e.s.d.'s is used for estimating e.s.d.'s involving l.s.
planes.
;
loop_
    _geom_bond_atom_site_label_1
    _geom_bond_atom_site_label_2
    _geom_bond_site_symmetry_2
    _geom_bond_distance
    _geom_bond_publ_flag
    O1 C8 . 1.240(3) ?
    O2 C14 . 1.385(2) ?
    O2 H2O . 0.8200 ?
    O3 C21 . 1.280(4) ?
    O3 H3O . 0.8200 ?
    N1 C2 . 1.326(3) ?
    N1 C1 . 1.475(3) ?
    N1 H1N . 0.95(2) ?
    N2 C8 . 1.294(3) ?
    N2 N3 . 1.418(3) ?
    N2 C1 . 1.469(3) ?
    N3 C15 . 1.197(3) ?
    C1 C9 . 1.495(3) ?
    C1 H1 . 0.9800 ?
    C2 C7 . 1.417(3) ?
    C2 C3 . 1.427(3) ?
    C3 C4 . 1.320(3) ?
    C3 H3 . 0.9300 ?
    C4 C5 . 1.401(4) ?
    C4 H4 . 0.9300 ?
    C5 C6 . 1.414(4) ?
    C5 H5 . 0.9300 ?
    C6 C7 . 1.331(3) ?
    C6 H6 . 0.9300 ?
    C7 C8 . 1.510(3) ?
    C9 C14 . 1.385(3) ?
    C9 C10 . 1.404(3) ?
    C10 C11 . 1.358(3) ?
    C10 H10 . 0.9300 ?
    C11 C12 . 1.368(3) ?
    C11 H11 . 0.9300 ?
    C12 C13 . 1.407(3) ?
    C12 H12 . 0.9300 ?
    C13 C14 . 1.358(3) ?
    C13 H13 . 0.9300 ?
    C15 C16 . 1.501(3) ?
    C15 H15 . 0.9300 ?
    C16 C17 . 1.310(4) ?
    C16 C21 . 1.365(4) ?
    C17 C18 . 1.425(5) ?
    C17 H17 . 0.9300 ?
    C18 C19 . 1.331(7) ?
    C18 H18 . 0.9300 ?
    C19 C20 . 1.288(6) ?
    C19 H19 . 0.9300 ?
    C20 C21 . 1.436(5) ?
    C20 H20 . 0.9300 ?
loop_
    _geom_angle_atom_site_label_1
    _geom_angle_atom_site_label_2
    _geom_angle_atom_site_label_3
    _geom_angle_site_symmetry_1
    _geom_angle_site_symmetry_3
    _geom_angle
    _geom_angle_publ_flag
    C14 O2 H2O . . 109.5 ?
    C21 O3 H3O . . 109.5 ?
    C2 N1 C1 . . 113.27(15) ?
    C2 N1 H1N . . 107.5(13) ?
    C1 N1 H1N . . 119.7(12) ?
    C8 N2 N3 . . 113.87(15) ?
    C8 N2 C1 . . 117.86(16) ?
    N3 N2 C1 . . 127.89(15) ?
    C15 N3 N2 . . 121.12(17) ?
    N2 C1 N1 . . 113.71(16) ?
    N2 C1 C9 . . 110.76(15) ?
    N1 C1 C9 . . 110.85(14) ?
    N2 C1 H1 . . 107.1 ?
    N1 C1 H1 . . 107.1 ?
    C9 C1 H1 . . 107.1 ?
    N1 C2 C7 . . 114.36(18) ?
    N1 C2 C3 . . 120.64(17) ?
    C7 C2 C3 . . 124.88(17) ?
    C4 C3 C2 . . 117.8(2) ?
    C4 C3 H3 . . 121.1 ?
    C2 C3 H3 . . 121.1 ?
    C3 C4 C5 . . 117.6(2) ?
    C3 C4 H4 . . 121.2 ?
    C5 C4 H4 . . 121.2 ?
    C4 C5 C6 . . 124.8(2) ?
    C4 C5 H5 . . 117.6 ?
    C6 C5 H5 . . 117.6 ?
    C7 C6 C5 . . 118.8(2) ?
    C7 C6 H6 . . 120.6 ?
    C5 C6 H6 . . 120.6 ?
    C6 C7 C2 . . 116.1(2) ?
    C6 C7 C8 . . 118.56(18) ?
    C2 C7 C8 . . 125.20(17) ?
    O1 C8 N2 . . 116.90(19) ?
    O1 C8 C7 . . 129.74(18) ?
    N2 C8 C7 . . 113.35(16) ?
    C14 C9 C10 . . 119.84(17) ?
    C14 C9 C1 . . 115.25(16) ?
    C10 C9 C1 . . 124.91(16) ?
    C11 C10 C9 . . 121.75(18) ?
    C11 C10 H10 . . 119.1 ?
    C9 C10 H10 . . 119.1 ?
    C10 C11 C12 . . 117.93(19) ?
    C10 C11 H11 . . 121.0 ?
    C12 C11 H11 . . 121.0 ?
    C11 C12 C13 . . 121.21(18) ?
    C11 C12 H12 . . 119.4 ?
    C13 C12 H12 . . 119.4 ?
    C14 C13 C12 . . 120.64(18) ?
    C14 C13 H13 . . 119.7 ?
    C12 C13 H13 . . 119.7 ?
    C13 C14 O2 . . 123.69(17) ?
    C13 C14 C9 . . 118.61(18) ?
    O2 C14 C9 . . 117.69(16) ?
    N3 C15 C16 . . 119.5(2) ?
    N3 C15 H15 . . 120.3 ?
    C16 C15 H15 . . 120.3 ?
    C17 C16 C21 . . 113.1(3) ?
    C17 C16 C15 . . 118.2(3) ?
    C21 C16 C15 . . 128.7(3) ?
    C16 C17 C18 . . 120.4(4) ?
    C16 C17 H17 . . 119.8 ?
    C18 C17 H17 . . 119.8 ?
    C19 C18 C17 . . 125.6(4) ?
    C19 C18 H18 . . 117.2 ?
    C17 C18 H18 . . 117.2 ?
    C20 C19 C18 . . 115.8(3) ?
    C20 C19 H19 . . 122.1 ?
    C18 C19 H19 . . 122.1 ?
    C19 C20 C21 . . 119.1(4) ?
    C19 C20 H20 . . 120.4 ?
    C21 C20 H20 . . 120.4 ?
    O3 C21 C16 . . 117.4(3) ?
    O3 C21 C20 . . 116.6(3) ?
    C16 C21 C20 . . 125.9(4) ?
loop_
    _geom_torsion_atom_site_label_1
    _geom_torsion_atom_site_label_2
    _geom_torsion_atom_site_label_3
    _geom_torsion_atom_site_label_4
    _geom_torsion_site_symmetry_1
    _geom_torsion_site_symmetry_2
    _geom_torsion_site_symmetry_3
    _geom_torsion_site_symmetry_4
    _geom_torsion
    _geom_torsion_publ_flag
    C8 N2 N3 C15 . . . . 164.97(18) ?
    C1 N2 N3 C15 . . . . -7.7(3) ?
    C8 N2 C1 N1 . . . . 44.5(2) ?
    N3 N2 C1 N1 . . . . -143.08(16) ?
    C8 N2 C1 C9 . . . . -81.11(19) ?
    N3 N2 C1 C9 . . . . 91.3(2) ?
    C2 N1 C1 N2 . . . . -55.6(2) ?
    C2 N1 C1 C9 . . . . 69.98(19) ?
    C1 N1 C2 C7 . . . . 31.0(2) ?
    C1 N1 C2 C3 . . . . -152.58(17) ?
    N1 C2 C3 C4 . . . . -178.41(17) ?
    C7 C2 C3 C4 . . . . -2.4(3) ?
    C2 C3 C4 C5 . . . . 1.3(3) ?
    C3 C4 C5 C6 . . . . 0.3(3) ?
    C4 C5 C6 C7 . . . . -1.1(3) ?
    C5 C6 C7 C2 . . . . 0.1(3) ?
    C5 C6 C7 C8 . . . . 175.72(17) ?
    N1 C2 C7 C6 . . . . 177.84(17) ?
    C3 C2 C7 C6 . . . . 1.6(3) ?
    N1 C2 C7 C8 . . . . 2.6(3) ?
    C3 C2 C7 C8 . . . . -173.65(18) ?
    N3 N2 C8 O1 . . . . -3.1(2) ?
    C1 N2 C8 O1 . . . . 170.36(16) ?
    N3 N2 C8 C7 . . . . 175.68(14) ?
    C1 N2 C8 C7 . . . . -10.8(2) ?
    C6 C7 C8 O1 . . . . -10.5(3) ?
    C2 C7 C8 O1 . . . . 164.6(2) ?
    C6 C7 C8 N2 . . . . 170.89(17) ?
    C2 C7 C8 N2 . . . . -14.0(3) ?
    N2 C1 C9 C14 . . . . -174.44(14) ?
    N1 C1 C9 C14 . . . . 58.4(2) ?
    N2 C1 C9 C10 . . . . 5.2(2) ?
    N1 C1 C9 C10 . . . . -122.02(19) ?
    C14 C9 C10 C11 . . . . -1.2(3) ?
    C1 C9 C10 C11 . . . . 179.20(17) ?
    C9 C10 C11 C12 . . . . 0.4(3) ?
    C10 C11 C12 C13 . . . . 0.3(3) ?
    C11 C12 C13 C14 . . . . -0.2(3) ?
    C12 C13 C14 O2 . . . . -179.43(16) ?
    C12 C13 C14 C9 . . . . -0.6(3) ?
    C10 C9 C14 C13 . . . . 1.3(3) ?
    C1 C9 C14 C13 . . . . -179.12(16) ?
    C10 C9 C14 O2 . . . . -179.83(16) ?
    C1 C9 C14 O2 . . . . -0.2(2) ?
    N2 N3 C15 C16 . . . . 176.71(16) ?
    N3 C15 C16 C17 . . . . -179.0(2) ?
    N3 C15 C16 C21 . . . . -1.5(3) ?
    C21 C16 C17 C18 . . . . -1.0(4) ?
    C15 C16 C17 C18 . . . . 176.9(2) ?
    C16 C17 C18 C19 . . . . -0.7(5) ?
    C17 C18 C19 C20 . . . . 2.5(5) ?
    C18 C19 C20 C21 . . . . -2.3(5) ?
    C17 C16 C21 O3 . . . . -179.4(2) ?
    C15 C16 C21 O3 . . . . 3.1(4) ?
    C17 C16 C21 C20 . . . . 1.0(4) ?
    C15 C16 C21 C20 . . . . -176.6(2) ?
    C19 C20 C21 O3 . . . . -178.9(3) ?
    C19 C20 C21 C16 . . . . 0.7(4) ?
loop_
    _geom_hbond_atom_site_label_D
    _geom_hbond_atom_site_label_H
    _geom_hbond_atom_site_label_A
    _geom_hbond_site_symmetry_A
    _geom_hbond_distance_DH
    _geom_hbond_distance_HA
    _geom_hbond_distance_DA
    _geom_hbond_angle_DHA
    O3 H3O N3 . 0.84 1.95 2.704(4) 147.9
    O2 H2O O1 5_445 0.84 1.73 2.555(3) 168.0
    C4 H4 Cg3 5_545 0.93 2.64 3.546(5) 160
    C5 H5 Cg3 4_655 0.93 2.91 3.705(5) 141
_iucr_refine_instructions_details
;
TITL CrystalBuilderInfo $orthorhombic $C 2 2 21 $? $colourless $
CELL 1.541870 13.344000 10.693000 23.537000 90.000000 90.000000 90.000000
ZERR 8 0.015000 0.014000 0.013000 0.000000 0.000000 0.000000
REM SPACEGROUP C2221 20
LATT -7
SYMM +x,-y,-z
SYMM -x,-y,1/2+z
SYMM -x,+y,1/2-z
SFAC C H N O
UNIT   168 136 24 24
SIZE  0.1  0.1  0.1
TEMP  -80
REM TWIN -1 0 0 0 -1 0 0 0 -1
L.S. 1
EQIV $1 -0.5+x, -0.5+y, z
HTAB O3 N3
HTAB N1 O2
HTAB O2 O1_$1
ACTA
DEFS 0.002 0.2 0.01 0.05       ! Global default restraint esds
BOND $H
CONF
HTAB
FMAP 2
PLAN 20
WPDB   -1
REM BASF   0.04110
WGHT    0.056000    1.188900
EXTI    0.000691
FVAR       0.23265
O1    4    0.490788    0.403766    0.355573    11.00000    0.02695    0.04522 =
         0.06945    0.00867   -0.00233   -0.01384
O2    4    0.159231    0.014483    0.367120    11.00000    0.02638    0.05249 =
         0.05104    0.01414   -0.00472   -0.01724
AFIX 147
H2O   2    0.108613   -0.030848    0.362020    11.00000   -1.20000
AFIX   0
O3    4    0.376394    0.665679    0.436304    11.00000    0.12215    0.05808 =
         0.05794   -0.00709    0.00364   -0.04472
AFIX 147
H3O   2    0.386314    0.591086    0.426628    11.00000   -1.50000
AFIX   0
N1    3    0.346601    0.081334    0.395172    11.00000    0.02158    0.03395 =
         0.03638    0.00276   -0.00064   -0.00381
H1N   2    0.310793    0.004890    0.396988    11.00000   -1.20000
N2    3    0.356064    0.310079    0.383279    11.00000    0.02278    0.03361 =
         0.04006   -0.00260   -0.00107   -0.00673
N3    3    0.329327    0.431434    0.402249    11.00000    0.03853    0.03582 =
         0.03746   -0.00167   -0.00257   -0.00591
C1    1    0.292718    0.197856    0.381139    11.00000    0.02172    0.03048 =
         0.03448    0.00007    0.00253   -0.00406
AFIX  13
H1    2    0.239012    0.208757    0.410353    11.00000   -1.20000
AFIX   0
C2    1    0.426636    0.062139    0.362946    11.00000    0.01998    0.04299 =
         0.03149    0.00013   -0.00198   -0.00116
C3    1    0.461652   -0.061790    0.352152    11.00000    0.02613    0.04258 =
         0.04597    0.00293   -0.00392   -0.00011
AFIX  43
H3    2    0.427469   -0.132542    0.366997    11.00000   -1.20000
AFIX   0
C4    1    0.543102   -0.074800    0.320862    11.00000    0.02923    0.05712 =
         0.05132   -0.00743   -0.00214    0.01117
AFIX  43
H4    2    0.568758   -0.155208    0.311747    11.00000   -1.20000
AFIX   0
C5    1    0.590351    0.034286    0.301577    11.00000    0.02441    0.07137 =
         0.04829    0.00007    0.00349    0.00631
AFIX  43
H5    2    0.648778    0.024944    0.278909    11.00000   -1.20000
AFIX   0
C6    1    0.557380    0.157280    0.313407    11.00000    0.02055    0.06004 =
         0.04430    0.00784    0.00147   -0.00191
AFIX  43
H6    2    0.593525    0.227482    0.299551    11.00000   -1.20000
AFIX   0
C7    1    0.474777    0.172847    0.344310    11.00000    0.02237    0.04532 =
         0.03604    0.00521   -0.00426   -0.00270
C8    1    0.444013    0.304119    0.360333    11.00000    0.02401    0.04069 =
         0.03786    0.00509   -0.00503   -0.00710
C9    1    0.241807    0.187171    0.324748    11.00000    0.01655    0.03112 =
         0.03710   -0.00221    0.00150    0.00183
C10   1    0.258521    0.266970    0.278327    11.00000    0.02180    0.03509 =
         0.04114    0.00216    0.00348    0.00046
AFIX  43
H10   2    0.304742    0.333999    0.282212    11.00000   -1.20000
AFIX   0
C11   1    0.210361    0.250877    0.228015    11.00000    0.02831    0.05122 =
         0.03624    0.00846    0.00302    0.00401
AFIX  43
H11   2    0.222595    0.305092    0.196800    11.00000   -1.20000
AFIX   0
C12   1    0.143659    0.154115    0.223695    11.00000    0.02872    0.05240 =
         0.04074   -0.00500   -0.00682    0.00828
AFIX  43
H12   2    0.109300    0.140858    0.188862    11.00000   -1.20000
AFIX   0
C13   1    0.125026    0.073860    0.269925    11.00000    0.02299    0.03630 =
         0.04753   -0.00562   -0.00681    0.00025
AFIX  43
H13   2    0.078233    0.007476    0.265950    11.00000   -1.20000
AFIX   0
C14   1    0.173305    0.090463    0.320123    11.00000    0.02134    0.03105 =
         0.04162    0.00062    0.00085   -0.00040
C15   1    0.244316    0.456694    0.413793    11.00000    0.04286    0.03931 =
         0.03752   -0.00389   -0.00599    0.00290
AFIX  43
H15   2    0.192714    0.396608    0.408495    11.00000   -1.20000
AFIX   0
C16   1    0.219968    0.584230    0.436727    11.00000    0.08002    0.04188 =
         0.03188   -0.00296   -0.01072    0.01649
C17   1    0.126655    0.608754    0.449788    11.00000    0.08755    0.09316 =
         0.04713   -0.01889   -0.02180    0.05304
AFIX  43
H17   2    0.076184    0.547972    0.442873    11.00000   -1.20000
AFIX   0
C18   1    0.100335    0.726100    0.474320    11.00000    0.15805    0.12472 =
         0.05339   -0.03337   -0.03506    0.10494
AFIX  43
H18   2    0.031528    0.739823    0.482596    11.00000   -1.20000
AFIX   0
C19   1    0.163942    0.818151    0.486632    11.00000    0.23947    0.07171 =
         0.04664   -0.01833   -0.02994    0.08643
AFIX  43
H19   2    0.142644    0.893400    0.504370    11.00000   -1.20000
AFIX   0
C20   1    0.256101    0.798842    0.473005    11.00000    0.19759    0.03888 =
         0.03989   -0.00046   -0.01635    0.00339
AFIX  43
H20   2    0.305242    0.861646    0.479237    11.00000   -1.20000
AFIX   0
C21   1    0.283487    0.681005    0.448257    11.00000    0.12012    0.04425 =
         0.03556    0.00524   -0.00306   -0.00338
HKLF 4
REM  CrystalBuilderInfo $orthorhombic $C 2 2 21 $? $colourless $
REM R1 =  0.0353 for   2758 Fo > 4sig(Fo)  and  0.0382 for all   2947 data
REM    250 parameters refined using      0 restraints
END
WGHT      0.0561      1.1833
REM Highest difference peak  0.176,  deepest hole -0.207,  1-sigma level  0.036
Q1    1   0.5769  0.2560  0.3046  11.00000  0.05    0.18
Q2    1   0.2208  0.8320  0.4715  11.00000  0.05    0.17
Q3    1   0.2785  0.7916  0.4314  11.00000  0.05    0.16
Q4    1   0.0828  0.7155  0.4836  11.00000  0.05    0.15
Q5    1   0.2746  0.1848  0.3485  11.00000  0.05    0.15
Q6    1   0.2000  0.1674  0.3280  11.00000  0.05    0.14
Q7    1   0.4592  0.2299  0.3506  11.00000  0.05    0.14
Q8    1   0.3047  0.8133  0.4698  11.00000  0.05    0.14
Q9    1   0.5463 -0.1903  0.3113  11.00000  0.05    0.14
Q10   1   0.1389  0.7940  0.4835  11.00000  0.05    0.13
Q11   1   0.2147  0.9230  0.5092  11.00000  0.05    0.13
Q12   1   0.3641  0.5130  0.4159  11.00000  0.05    0.12
Q13   1   0.4409  0.1229  0.3394  11.00000  0.05    0.12
Q14   1   0.5861 -0.0003  0.3307  11.00000  0.05    0.12
Q15   1   0.4606  0.5005  0.3681  11.00000  0.05    0.11
Q16   1   0.4726  0.1366  0.3675  11.00000  0.05    0.11
Q17   1   0.1290  0.1633  0.2628  11.00000  0.05    0.11
Q18   1   0.2626  0.8560  0.4289  11.00000  0.05    0.11
Q19   1   0.3433  0.5235  0.3900  11.00000  0.05    0.11
Q20   1   0.4309  0.0074  0.3403  11.00000  0.05    0.11
;
data_global
_journal_date_recd_electronic     2012-06-14
_journal_date_accepted     2012-07-01
_journal_name_full     'Acta Crystallographica, Section E'
_journal_year     2012
_journal_volume     68
_journal_issue      8
_journal_page_first     o2374
_journal_page_last     o2375
_journal_paper_category     QO
_journal_paper_doi     10.1107/S1600536812030012
_journal_coeditor_code     JJ2144
_publ_contact_author_name     'Mohamed Gaye'
_publ_contact_author_address
;
D\'epartement de Chimie
Facult\'e des Sciences et Techniques
Universit\'e Cheikh Anta Diop
Dakar
Senegal
;
_publ_contact_author_email     mlgayeastou@yahoo.fr
_publ_contact_author_fax     '002218246318'
_publ_contact_author_phone     '002218247804'
_publ_section_title
;\
(<i>S</i>,<i>E</i>)-3-[(2-Hydroxybenzylidene)amino]-2-(2-hydroxyphenyl)-2,3-\
dihydroquinazolin-4(1<i>H</i>)-one
;
loop_
    _publ_author_name
    _publ_author_address
    'Tinguiano, Daniel'
;
D\'epartement de Chimie
Facult\'e des Sciences et Techniques
Universit\'e Cheikh Anta Diop
Dakar
Senegal
;
    'Sy, Adama'
;
D\'epartement de Chimie
Facult\'e des Sciences et Techniques
Universit\'e Cheikh Anta Diop
Dakar
Senegal
;
    'Thiam, Ibrahima Elhadj'
;
D\'epartement de Chimie
Facult\'e des Sciences et Techniques
Universit\'e Cheikh Anta Diop
Dakar
Senegal
;
    'Gaye, Mohamed'
;
D\'epartement de Chimie
Facult\'e des Sciences et Techniques
Universit\'e Cheikh Anta Diop
Dakar
Senegal
;
    'Retailleau, Pascal'
;
Centre de Recherche de Gif
Institut de Chimie des Substances Naturelles
CNRS-UPR2301
1 Avenue la Terrasse
91198 Gif sur Yvette
France
;
