# Supplementary material for: (S,E)-3-[(2-Hy­droxy­benzyl­idene)amino]-2-(2-hy­droxy­phen­yl)-2,3-dihydro­quinazolin-4(1H)-one
Source: Acta Crystallogr Sect E Struct Rep Online. 2012 Jul 7;68(Pt 8):o2374–5. doi: 10.1107/S1600536812030012 (PMC3414304; doi:10.1107/S1600536812030012)
Supplement: Supplementary file 2 [file e-68-o2374-Isup2.hkl]

# 
# h,k,l, Fc-squared, Fo-squared, sigma(Fo-squared) and status flag 
# 
data_I
_shelx_title ' CrystalBuilderInfo $orthorhombic $C 2 2 21 $? $colourless $' 
_shelx_refln_list_code          4 
_shelx_F_calc_maximum      272.83 
_exptl_crystal_F_000      1504.00 
_reflns_d_resolution_high  0.8304 
 
loop_ 
 _symmetry_equiv_pos_as_xyz 
 'x, y, z' 
 'x, -y, -z' 
 '-x, -y, z+1/2' 
 '-x, y, -z+1/2' 
 'x+1/2, y+1/2, z' 
 'x+1/2, -y+1/2, -z' 
 '-x+1/2, -y+1/2, z+1/2' 
 '-x+1/2, y+1/2, -z+1/2' 
 
_cell_length_a    13.3440 
_cell_length_b    10.6930 
_cell_length_c    23.5370 
_cell_angle_alpha  90.000 
_cell_angle_beta   90.000 
_cell_angle_gamma  90.000 
 
_shelx_F_squared_multiplier     1.000 
 
loop_ 
 _refln_index_h 
 _refln_index_k 
 _refln_index_l 
 _refln_F_squared_calc 
 _refln_F_squared_meas 
 _refln_F_squared_sigma 
 _refln_observed_status 
   2   0   0    28395.34    29036.79    555.87 o 
   4   0   0      873.54      769.23      9.23 o 
   6   0   0      574.30      444.35      6.60 o 
   8   0   0      941.51     1003.71     18.52 o 
  10   0   0     7223.10     7937.01    243.26 o 
  12   0   0      240.74      287.27     15.53 o 
  14   0   0      114.67      155.44     14.22 o 
  16   0   0       16.92       17.72     10.72 o 
   1   1   0     1433.64     1123.16      8.59 o 
   3   1   0    24852.97    25133.25    352.35 o 
   5   1   0     2234.56     2440.17     23.80 o 
   7   1   0    16740.88    18779.42    268.43 o 
   9   1   0        4.55       15.02      1.98 o 
  11   1   0      609.36      555.51     15.60 o 
  13   1   0      175.73      200.89     10.08 o 
  15   1   0        9.95       15.26      4.51 o 
   0   2   0     2646.30     2516.57     30.72 o 
   2   2   0    14658.60    14077.69    180.28 o 
   4   2   0     9031.87     9495.22    110.75 o 
   6   2   0     4645.10     5287.47     74.71 o 
   8   2   0      960.55     1029.20     15.80 o 
  10   2   0        5.48        1.78      1.84 o 
  12   2   0     1466.21     1416.77     35.58 o 
  14   2   0      259.47      311.61     14.28 o 
   1   3   0     3639.35     3136.09     30.41 o 
   3   3   0     4004.77     3756.33     40.55 o 
   5   3   0     1461.55     1830.81     23.82 o 
   7   3   0      159.55      182.30      3.72 o 
   9   3   0      452.99      478.95     10.55 o 
  11   3   0      356.53      456.53     13.29 o 
  13   3   0      410.25      401.17     22.70 o 
  15   3   0       10.69        9.24      4.45 o 
   0   4   0     1296.23     1346.02     17.52 o 
   2   4   0     7364.18     7074.32     84.23 o 
   4   4   0      716.57      724.17     21.44 o 
   6   4   0     3744.40     4224.94     52.38 o 
   8   4   0      120.74      126.37      6.98 o 
  10   4   0        0.19       17.38      4.17 o 
  12   4   0       72.85       83.17      7.80 o 
  14   4   0       39.69       36.48      5.48 o 
   1   5   0      813.72      709.59      7.68 o 
   3   5   0     6602.80     6813.91     99.24 o 
   5   5   0      756.96      838.19     12.32 o 
   7   5   0       83.78      129.19      6.68 o 
   9   5   0     1425.31     1407.31     94.26 o 
  11   5   0     3230.34     3524.76     90.26 o 
  13   5   0      435.39      452.61     18.54 o 
   0   6   0      497.84      477.54     11.18 o 
   2   6   0      102.50       69.29      3.14 o 
   4   6   0      578.80      563.68     11.03 o 
   6   6   0      142.39      131.47      7.32 o 
   8   6   0       37.09       41.17      5.61 o 
  10   6   0      344.23      388.47     16.03 o 
  12   6   0        0.47        1.26      3.07 o 
  14   6   0      110.50      140.47      7.20 o 
   1   7   0      237.27      247.02      8.32 o 
   3   7   0      125.74       88.81      6.00 o 
   5   7   0       34.44       36.97      5.90 o 
   7   7   0      482.06      477.75     18.47 o 
   9   7   0        4.75       19.59      5.75 o 
  11   7   0       22.07       17.49      5.34 o 
  13   7   0       21.51        9.75      3.63 o 
   0   8   0    14014.95    13982.71    828.68 o 
   2   8   0      105.44       97.58     10.53 o 
   4   8   0       32.39       36.28      6.70 o 
   6   8   0       11.24       10.75      5.37 o 
   8   8   0       67.97       58.70      8.07 o 
  10   8   0      996.85      907.47     28.17 o 
  12   8   0       85.02      113.00      7.55 o 
   1   9   0      416.43      366.76     25.33 o 
   3   9   0     2483.59     2542.49     94.32 o 
   5   9   0      194.33      184.80     12.42 o 
   7   9   0      136.40       99.09      9.33 o 
   9   9   0      221.77      190.87     11.05 o 
  11   9   0        9.33        3.54      2.73 o 
   2  10   0      235.58      215.13     18.67 o 
   4  10   0       59.83       40.68     24.22 o 
   6  10   0      558.78      478.14     18.46 o 
   8  10   0       14.58       11.71      4.16 o 
  10  10   0        0.31        2.02      2.24 o 
   3  11   0      123.21      181.27     14.24 o 
   5  11   0        0.68        0.49      1.90 o 
   7  11   0       50.24       59.33      4.82 o 
   0  12   0      912.52     1247.88    109.15 o 
   2  12   0        0.63        0.92      4.80 o 
   2   0   1     1989.56     2294.06     21.34 o 
   4   0   1      220.87      186.46      1.95 o 
   6   0   1     1206.25     1303.94     12.97 o 
   8   0   1     1386.73     1630.79     18.61 o 
  10   0   1      126.49      141.06      6.38 o 
  12   0   1        5.37        3.93      2.82 o 
  14   0   1        0.02        0.92      2.90 o 
  16   0   1      613.82      565.47     21.63 o 
 -15   1   1      174.31      166.42      9.46 o 
 -13   1   1      167.51      165.31      9.22 o 
 -11   1   1      295.96      314.89     11.68 o 
  -9   1   1      282.33      288.30      5.57 o 
  -7   1   1     1819.30     2137.59     33.08 o 
  -5   1   1     1812.32     1676.97     16.32 o 
  -3   1   1     6223.55     6286.84     63.45 o 
  -1   1   1     9597.07     8717.34     98.30 o 
   1   1   1     9613.81     8902.79     96.28 o 
   3   1   1     6214.03     6312.91     73.01 o 
   5   1   1     1824.04     1716.71     15.72 o 
   7   1   1     1809.65     2140.37     27.51 o 
   9   1   1      282.22      289.46      5.67 o 
  11   1   1      294.27      316.33     14.63 o 
  13   1   1      166.39      167.84      9.93 o 
  15   1   1      174.13      158.56      8.95 o 
 -14   2   1       73.00       50.22     10.37 o 
 -12   2   1      115.16       94.69      7.17 o 
 -10   2   1      482.40      520.87     12.40 o 
  -8   2   1      124.37      183.35      4.22 o 
  -6   2   1      585.90      649.64     15.63 o 
  -4   2   1    14092.11    15299.97    216.35 o 
  -2   2   1     7953.32     7745.29     90.79 o 
   0   2   1    19233.53    17861.45    222.31 o 
   2   2   1     7970.38     7495.95    146.10 o 
   4   2   1    14090.34    15252.92    198.02 o 
   6   2   1      575.66      665.96     14.20 o 
   8   2   1      125.30      176.43      3.60 o 
  10   2   1      476.42      519.79     12.99 o 
  12   2   1      118.01       91.40      7.69 o 
  14   2   1       72.83       53.35      9.47 o 
 -15   3   1      155.58      167.91      9.52 o 
 -13   3   1     1461.95     1306.17     39.67 o 
 -11   3   1     1810.01     1899.01     41.84 o 
  -9   3   1      643.31      654.99     15.12 o 
  -7   3   1      210.02      250.35      4.41 o 
  -5   3   1     4368.21     4951.52     58.56 o 
  -3   3   1    14505.67    14479.51    213.77 o 
  -1   3   1      921.69      701.81      6.77 o 
   1   3   1      896.63      666.33      5.91 o 
   3   3   1    14469.51    14593.05    191.08 o 
   5   3   1     4375.85     4905.98     62.08 o 
   7   3   1      207.35      244.57      4.20 o 
   9   3   1      649.75      649.90     12.01 o 
  11   3   1     1807.42     1950.21     42.33 o 
  13   3   1     1465.48     1287.20     36.46 o 
  15   3   1      157.92      166.38     11.62 o 
 -14   4   1      744.65      720.95     34.65 o 
 -12   4   1      258.29      258.40     12.18 o 
 -10   4   1       30.02       41.23      5.34 o 
  -8   4   1      296.76      367.69      8.63 o 
  -6   4   1     1111.70     1165.71     14.85 o 
  -4   4   1    13595.28    15202.55    235.05 o 
  -2   4   1     3015.05     2857.67     32.25 o 
   0   4   1      600.60      513.54      5.97 o 
   2   4   1     3021.02     2936.70     35.34 o 
   4   4   1    13560.49    14909.98    195.21 o 
   6   4   1     1112.20     1147.83     14.08 o 
   8   4   1      298.51      362.67      9.92 o 
  10   4   1       32.29       45.65      5.62 o 
  12   4   1      258.13      257.26     12.64 o 
  14   4   1      740.45      758.43     24.16 o 
 -13   5   1      902.48      866.35     28.37 o 
 -11   5   1      994.24     1139.56     33.33 o 
  -9   5   1      153.11      163.79      8.86 o 
  -7   5   1       27.61       26.28      4.19 o 
  -5   5   1     1667.31     1894.14     26.65 o 
  -3   5   1     4893.01     5536.43     78.43 o 
  -1   5   1     1390.27     1330.60     14.52 o 
   1   5   1     1391.68     1304.87     17.38 o 
   3   5   1     4894.37     5449.22     69.63 o 
   5   5   1     1660.87     1893.82     25.79 o 
   7   5   1       28.63       21.35      3.65 o 
   9   5   1      151.82      157.23      8.97 o 
  11   5   1      992.62     1145.99     34.41 o 
  13   5   1      915.26      892.35     31.94 o 
 -14   6   1      386.99      421.43     12.67 o 
 -12   6   1      203.10      211.94     11.26 o 
 -10   6   1     1986.92     2045.66     56.21 o 
  -8   6   1      865.36      797.60     24.81 o 
  -6   6   1       60.15       53.26      5.28 o 
  -4   6   1       15.85        6.03      1.95 o 
  -2   6   1      180.48      177.64      4.81 o 
   0   6   1       21.46       44.74      2.35 o 
   2   6   1      178.73      171.23      4.87 o 
   4   6   1       14.92        3.15      1.54 o 
   6   6   1       62.80       47.99     10.18 o 
   8   6   1      868.96      801.24     22.35 o 
  10   6   1     1994.69     2027.62     53.08 o 
  12   6   1      201.04      212.31     12.07 o 
  14   6   1      385.09      403.87     12.51 o 
 -13   7   1      399.45      376.61     18.36 o 
 -11   7   1       72.82       68.81      6.78 o 
  -9   7   1      285.12      239.10     13.01 o 
  -7   7   1     1039.21     1020.41     32.05 o 
  -5   7   1       17.65       19.33      5.07 o 
  -3   7   1       79.32       71.52      7.77 o 
  -1   7   1      255.68      214.03      7.33 o 
   1   7   1      257.59      218.56      6.94 o 
   3   7   1       80.05       69.97      5.00 o 
   5   7   1       17.97       17.88      4.98 o 
   7   7   1     1033.62     1046.95     31.53 o 
   9   7   1      282.99      227.54     13.87 o 
  11   7   1       71.79       68.91      8.55 o 
  13   7   1      398.73      361.73     27.32 o 
 -12   8   1       56.33       51.99      6.75 o 
 -10   8   1      108.39      100.47      9.18 o 
  -8   8   1      723.01      693.19     23.41 o 
  -6   8   1        2.10        3.72      4.00 o 
  -4   8   1      329.24      327.58     41.60 o 
  -2   8   1     3604.62     3507.60    229.46 o 
   0   8   1     1375.82     1362.56     64.97 o 
   2   8   1     3597.55     3512.08    101.81 o 
   4   8   1      332.78      348.90     15.64 o 
   6   8   1        2.27        5.15      3.99 o 
   8   8   1      725.55      696.62     23.89 o 
  10   8   1      107.45      104.87      8.84 o 
  12   8   1       55.47       53.82      5.54 o 
 -11   9   1       98.38      110.72      6.70 o 
  -9   9   1        7.59        4.35      3.98 o 
  -7   9   1       78.14       84.40      8.14 o 
  -5   9   1      409.74      401.73     21.87 o 
  -3   9   1      361.75      390.00     19.93 o 
  -1   9   1      689.67      625.39     27.85 o 
   1   9   1      693.41      601.19     35.51 o 
   3   9   1      366.26      405.01     19.67 o 
   5   9   1      412.36      417.71     17.85 o 
   7   9   1       78.08       85.78      8.23 o 
   9   9   1        7.84        4.67      3.57 o 
  11   9   1       98.00      115.38      6.89 o 
 -10  10   1       52.48       64.85      5.18 o 
  -8  10   1      265.20      284.12     12.02 o 
  -6  10   1      165.26      191.87     11.88 o 
  -4  10   1       95.91       89.64     24.95 o 
  -2  10   1      388.14      416.66     28.28 o 
   0  10   1      402.14      395.41     26.25 o 
   2  10   1      386.20      384.86     26.43 o 
   4  10   1       95.72       95.55     26.78 o 
   6  10   1      164.61      194.19     10.81 o 
   8  10   1      262.96      274.47     12.05 o 
  10  10   1       53.76       64.08      5.15 o 
  -7  11   1        0.84       -0.26      1.49 o 
  -5  11   1       14.56        6.41      3.23 o 
  -3  11   1       75.78       70.26     40.56 o 
   3  11   1       77.88       66.34     37.79 o 
   5  11   1       14.43       12.29      4.21 o 
   7  11   1        0.82        0.09      1.46 o 
  -2  12   1      390.11      431.11     27.18 o 
   0  12   1       76.57       82.12     28.48 o 
   2  12   1      386.90      453.48     28.10 o 
   0   0   2     3445.62     2890.19     62.97 o 
   2   0   2    14209.84    14364.24    166.50 o 
   4   0   2     1965.75     2349.52     21.15 o 
   6   0   2      306.77      287.89      3.47 o 
   8   0   2      126.11      186.90      3.34 o 
  10   0   2      451.51      518.56     15.96 o 
  12   0   2        3.24        7.13      3.81 o 
  14   0   2       17.84       35.74      5.45 o 
  16   0   2       44.71       47.92      7.53 o 
 -15   1   2      107.58       89.02     12.59 o 
 -13   1   2      195.83      186.24      9.76 o 
 -11   1   2      504.17      454.08     13.43 o 
  -9   1   2     1796.95     1966.04     27.37 o 
  -7   1   2     3712.89     4190.40     50.53 o 
  -5   1   2      589.58      595.25      6.27 o 
  -3   1   2     6586.77     6851.93     75.17 o 
  -1   1   2     7820.88     6832.82     82.56 o 
   1   1   2     7822.73     7132.44     69.52 o 
   3   1   2     6587.15     6859.04     70.66 o 
   5   1   2      584.18      599.80      8.54 o 
   7   1   2     3715.29     4199.33     47.37 o 
   9   1   2     1802.53     1977.79     26.20 o 
  11   1   2      505.69      455.70     14.33 o 
  13   1   2      194.73      184.52      9.94 o 
  15   1   2      109.89       95.21      7.48 o 
 -14   2   2        1.54        3.01      3.79 o 
 -12   2   2       42.08       32.15      5.07 o 
 -10   2   2      333.39      304.88      8.73 o 
  -8   2   2      570.75      555.48      8.59 o 
  -6   2   2      495.86      466.01      7.42 o 
  -4   2   2     9076.50     9739.50    136.77 o 
  -2   2   2     7951.02     7365.71     94.24 o 
   0   2   2     2483.71     2342.90     19.82 o 
   2   2   2     7947.57     7703.27     89.82 o 
   4   2   2     9081.88     9669.89    111.72 o 
   6   2   2      499.16      496.16      7.88 o 
   8   2   2      566.97      542.86      7.55 o 
  10   2   2      334.96      327.47     10.07 o 
  12   2   2       41.20       32.44      4.48 o 
  14   2   2        1.27        2.56      3.48 o 
 -15   3   2      141.59      156.57      9.04 o 
 -13   3   2      649.08      585.46     24.74 o 
 -11   3   2      762.90      775.78     18.79 o 
  -9   3   2       11.40        7.54      1.99 o 
  -7   3   2     2448.79     2605.61     34.94 o 
  -5   3   2     3713.28     4003.57     49.34 o 
  -3   3   2      125.42      168.91      6.64 o 
  -1   3   2     3960.19     3760.67     41.40 o 
   1   3   2     3954.10     3733.64     37.65 o 
   3   3   2      129.05      171.61      5.23 o 
   5   3   2     3702.77     4067.54     46.82 o 
   7   3   2     2437.53     2703.29     34.55 o 
   9   3   2       10.57        6.23      1.80 o 
  11   3   2      760.76      799.31     22.76 o 
  13   3   2      645.97      565.98     19.20 o 
  15   3   2      143.51      157.38     10.02 o 
 -14   4   2      108.42      126.07      9.67 o 
 -12   4   2     3324.79     3229.98     81.00 o 
 -10   4   2      642.34      733.05     20.90 o 
  -8   4   2       52.41       49.06      4.43 o 
  -6   4   2     1079.62     1241.51     17.43 o 
  -4   4   2     4278.13     4347.15     58.48 o 
  -2   4   2     4158.41     4040.49     46.78 o 
   0   4   2      837.10      796.51      8.40 o 
   2   4   2     4138.40     4022.42     44.57 o 
   4   4   2     4264.59     4406.31     46.64 o 
   6   4   2     1078.76     1236.24     17.74 o 
   8   4   2       52.62       49.91      3.92 o 
  10   4   2      645.21      748.55     21.55 o 
  12   4   2     3328.09     3324.68     83.88 o 
  14   4   2      109.41      130.43     17.55 o 
 -13   5   2       21.86       13.92      5.30 o 
 -11   5   2     1445.99     1550.39     40.38 o 
  -9   5   2      237.20      267.83     10.93 o 
  -7   5   2      773.01      822.46     18.70 o 
  -5   5   2      759.74      749.40     13.30 o 
  -3   5   2     2703.82     2739.00     38.08 o 
  -1   5   2     7021.42     6924.22     92.70 o 
   1   5   2     7017.93     6959.90     90.04 o 
   3   5   2     2720.23     2611.30     31.52 o 
   5   5   2      761.30      742.67     12.61 o 
   7   5   2      770.00      842.88     18.50 o 
   9   5   2      235.18      266.07     11.72 o 
  11   5   2     1446.72     1531.48     40.84 o 
  13   5   2       22.01       16.65      6.74 o 
 -14   6   2       63.39       42.68      4.53 o 
 -12   6   2      151.13      111.19      7.94 o 
 -10   6   2       86.30       91.61      8.00 o 
  -8   6   2      534.61      542.70     18.72 o 
  -6   6   2      315.52      362.63     12.29 o 
  -4   6   2      247.20      225.67      6.88 o 
  -2   6   2     1450.03     1337.17     21.51 o 
   0   6   2      934.15      872.38     13.35 o 
   2   6   2     1462.35     1348.87     21.22 o 
   4   6   2      248.79      233.12      6.27 o 
   6   6   2      317.13      359.47     11.82 o 
   8   6   2      538.85      530.01     16.95 o 
  10   6   2       87.08       91.60      8.06 o 
  12   6   2      149.71      114.19      8.93 o 
  14   6   2       64.26       44.81      5.22 o 
 -13   7   2      122.53      112.98      7.69 o 
 -11   7   2       74.12       88.78      7.27 o 
  -9   7   2      515.13      532.82     21.14 o 
  -7   7   2      312.92      326.42     14.82 o 
  -5   7   2      234.84      247.76     12.49 o 
  -3   7   2      251.26      237.21     11.87 o 
  -1   7   2      925.58      931.24     21.09 o 
   1   7   2      928.48      943.32     21.28 o 
   3   7   2      250.72      235.51     10.25 o 
   5   7   2      231.76      250.28     13.61 o 
   7   7   2      313.92      340.15     15.88 o 
   9   7   2      517.43      541.32     20.53 o 
  11   7   2       74.87       99.02      8.50 o 
  13   7   2      122.83      114.32      9.38 o 
 -12   8   2      269.37      309.61     12.07 o 
 -10   8   2      235.31      246.76     12.14 o 
  -8   8   2       37.31       49.63      7.62 o 
  -6   8   2       26.66       27.82      6.64 o 
  -4   8   2      178.47      163.73     12.19 o 
  -2   8   2     1738.65     1740.67     64.55 o 
   0   8   2      617.77      543.07     23.01 o 
   2   8   2     1736.25     1662.86     49.10 o 
   4   8   2      174.73      159.05     10.38 o 
   6   8   2       27.16       30.61      6.18 o 
   8   8   2       36.27       51.61      7.92 o 
  10   8   2      232.58      239.12     13.15 o 
  12   8   2      266.76      309.34     11.99 o 
 -11   9   2       27.18       20.76      4.40 o 
  -9   9   2       29.30       26.75      6.57 o 
  -7   9   2      532.74      479.46     17.89 o 
  -5   9   2       73.30       71.20     20.80 o 
  -3   9   2      796.96      779.68     35.14 o 
  -1   9   2     1727.58     1820.96    102.03 o 
   1   9   2     1732.47     1749.68     98.88 o 
   3   9   2      793.27      769.34     33.57 o 
   5   9   2       73.25       64.92     13.34 o 
   7   9   2      537.22      482.31     19.38 o 
   9   9   2       30.06       33.91      7.17 o 
  11   9   2       26.48       27.69      5.55 o 
 -10  10   2       13.36        5.08      2.68 o 
  -8  10   2        9.14        4.05      3.16 o 
  -6  10   2      111.80      121.68      8.91 o 
  -4  10   2       34.69       20.59      7.08 o 
  -2  10   2      146.61      155.23     15.89 o 
   0  10   2      441.98      469.37     30.13 o 
   4  10   2       34.78       18.30      6.58 o 
   6  10   2      109.71      112.03      8.52 o 
   8  10   2        8.84        3.49      3.55 o 
  10  10   2       13.19        5.24      3.02 o 
  -7  11   2       10.42        5.81      2.93 o 
  -5  11   2       23.83       17.34      3.91 o 
  -3  11   2       15.59        0.49      3.63 o 
  -1  11   2       76.47       59.50      9.61 o 
   1  11   2       76.51       -0.55     84.81 o 
   3  11   2       15.91        0.37     10.16 o 
   5  11   2       23.76       19.42      4.88 o 
   7  11   2       10.92        7.24      2.78 o 
  -2  12   2      104.94      121.59     14.78 o 
   0  12   2      192.45      198.89     38.44 o 
   2  12   2      103.94      149.86     15.15 o 
   2   0   3     6189.03     5568.19     63.17 o 
   4   0   3      561.55      466.36      5.47 o 
   6   0   3     1322.44     1388.15     13.62 o 
   8   0   3      439.93      394.16      6.41 o 
  10   0   3     1779.71     1926.70     42.01 o 
  12   0   3        1.79        2.49      2.94 o 
  14   0   3        0.07        2.55      3.07 o 
 -15   1   3      323.63      327.08     12.72 o 
 -13   1   3      124.57      151.13     10.14 o 
 -11   1   3      378.14      439.59     13.19 o 
  -9   1   3       96.57       88.60      5.78 o 
  -7   1   3      974.88     1031.17     17.10 o 
  -5   1   3     3168.19     3302.11     33.86 o 
  -3   1   3     9069.85     9385.56    120.66 o 
  -1   1   3    20003.54    18447.06    264.07 o 
   1   1   3    19951.63    18723.71    256.91 o 
   3   1   3     9072.33     9228.58    121.78 o 
   5   1   3     3172.96     3381.10     34.32 o 
   7   1   3      973.44     1028.16     10.35 o 
   9   1   3       95.76       87.36      6.91 o 
  11   1   3      369.81      436.80     12.38 o 
  13   1   3      127.09      147.81      8.78 o 
  15   1   3      323.73      355.13     14.94 o 
 -14   2   3       44.91       33.23      8.65 o 
 -12   2   3       78.64       73.12      6.90 o 
 -10   2   3      271.30      288.42      9.80 o 
  -8   2   3      280.20      328.61      6.03 o 
  -6   2   3     1187.95     1246.76     14.83 o 
  -4   2   3     1113.37     1137.87     36.43 o 
  -2   2   3    16300.34    14960.19    211.45 o 
   0   2   3        5.28        9.91      1.13 o 
   2   2   3    16308.10    15161.35    174.55 o 
   4   2   3     1093.41     1075.19     11.87 o 
   6   2   3     1190.39     1265.73     14.24 o 
   8   2   3      277.89      332.26      6.49 o 
  10   2   3      266.46      286.97      9.77 o 
  12   2   3       81.00       64.44      5.64 o 
  14   2   3       45.86       39.32      6.49 o 
 -15   3   3       32.17       30.69      9.09 o 
 -13   3   3      979.29     1085.37     30.34 o 
 -11   3   3     1271.95     1252.38     25.37 o 
  -9   3   3      167.41      195.86      6.84 o 
  -7   3   3     3903.04     4115.42     57.70 o 
  -5   3   3     1862.27     1894.61     23.47 o 
  -3   3   3     6249.97     6285.89     88.09 o 
  -1   3   3     5293.61     5037.98     60.46 o 
   1   3   3     5293.13     5025.60     51.25 o 
   3   3   3     6239.51     6289.76     64.88 o 
   5   3   3     1847.59     1902.14     24.31 o 
   7   3   3     3899.51     4279.04     56.87 o 
   9   3   3      169.08      199.09      5.75 o 
  11   3   3     1265.54     1289.40     37.24 o 
  13   3   3      973.41     1048.09     38.47 o 
  15   3   3       33.50       29.87      8.21 o 
 -14   4   3     1118.42     1100.54     33.51 o 
 -12   4   3       23.77       30.60     10.37 o 
 -10   4   3     1321.42     1221.61     29.08 o 
  -8   4   3      741.14      640.79     12.92 o 
  -6   4   3      876.90      936.25     13.29 o 
  -4   4   3     1945.86     2023.38     27.90 o 
  -2   4   3     1537.96     1278.86     15.89 o 
   0   4   3     2122.46     1763.17     18.68 o 
   2   4   3     1549.27     1300.61     11.91 o 
   4   4   3     1958.59     2013.98     21.56 o 
   6   4   3      878.78      936.12     13.86 o 
   8   4   3      735.50      651.88     15.63 o 
  10   4   3     1325.10     1230.50     32.14 o 
  12   4   3       23.72       37.75      6.33 o 
  14   4   3     1124.24     1096.46     33.09 o 
 -13   5   3      458.86      501.36     20.37 o 
 -11   5   3      500.91      505.04     17.66 o 
  -9   5   3      136.87      119.76      7.54 o 
  -7   5   3      365.08      377.14     11.63 o 
  -5   5   3      713.09      827.76     16.74 o 
  -3   5   3     2296.56     2287.56     31.89 o 
  -1   5   3     1922.34     1847.81     21.45 o 
   1   5   3     1909.38     1826.44     21.15 o 
   3   5   3     2307.21     2296.24     25.75 o 
   5   5   3      709.82      846.08     13.51 o 
   7   5   3      371.76      387.84     10.84 o 
   9   5   3      137.25      120.21     14.13 o 
  11   5   3      502.33      501.41     17.93 o 
  13   5   3      461.49      504.33     23.84 o 
 -14   6   3      297.67      300.85     10.34 o 
 -12   6   3      168.35      154.83      9.15 o 
 -10   6   3      166.76      166.83      9.61 o 
  -8   6   3      570.50      482.18     15.82 o 
  -6   6   3       86.10       80.59      5.99 o 
  -4   6   3      329.11      333.78      9.10 o 
  -2   6   3      493.75      483.04      9.03 o 
   0   6   3      288.12      309.27      5.93 o 
   2   6   3      491.92      480.79      7.40 o 
   4   6   3      325.65      329.87      8.54 o 
   6   6   3       85.38       76.19      7.27 o 
   8   6   3      567.19      499.40     18.12 o 
  10   6   3      167.11      166.09      9.91 o 
  12   6   3      169.11      155.88      9.38 o 
  14   6   3      301.30      302.97     11.88 o 
 -13   7   3       55.04       60.21      6.16 o 
 -11   7   3        5.30        3.51      3.85 o 
  -9   7   3      665.08      631.42     19.79 o 
  -7   7   3       86.97      109.66      8.94 o 
  -5   7   3       57.23       67.72      6.35 o 
  -3   7   3      378.99      394.45     16.03 o 
  -1   7   3      487.65      458.15     17.13 o 
   1   7   3      497.25      450.55     11.64 o 
   3   7   3      375.96      373.46     12.70 o 
   5   7   3       56.35       64.56     11.63 o 
   7   7   3       85.71      111.57      8.54 o 
   9   7   3      666.30      659.37     24.16 o 
  11   7   3        5.25        4.90      4.82 o 
  13   7   3       53.90       57.21      7.87 o 
 -12   8   3       26.82       14.87      3.67 o 
 -10   8   3      348.99      334.10     16.00 o 
  -8   8   3      671.58      595.12     21.44 o 
  -6   8   3      712.89      704.34     25.49 o 
  -4   8   3      313.95      288.10     21.08 o 
  -2   8   3     1532.98     1445.14     54.82 o 
   0   8   3      255.58      240.83     23.66 o 
   2   8   3     1536.67     1380.53     41.50 o 
   4   8   3      318.06      278.93     43.44 o 
   6   8   3      710.63      711.17     25.08 o 
   8   8   3      663.08      604.80     21.54 o 
  10   8   3      348.80      338.90     16.88 o 
  12   8   3       27.16       13.95      4.17 o 
 -11   9   3      139.95      137.52      8.73 o 
  -9   9   3      262.39      257.73     12.27 o 
  -7   9   3      140.87      140.19     10.13 o 
  -5   9   3      773.24      699.06     28.20 o 
  -3   9   3      653.93      611.44     27.19 o 
  -1   9   3     1385.27     1429.25     84.22 o 
   1   9   3     1387.87     1392.42     81.81 o 
   3   9   3      656.41      574.36     27.06 o 
   5   9   3      774.64      700.23     24.95 o 
   7   9   3      139.32      143.62     10.24 o 
   9   9   3      260.87      250.76     11.60 o 
  11   9   3      141.10      139.53      8.24 o 
  -8  10   3       43.19       39.55      5.85 o 
  -6  10   3      104.89      116.76      8.64 o 
  -4  10   3      294.74      317.50     16.33 o 
  -2  10   3        6.16        0.37      4.25 o 
   0  10   3       15.25       -0.18      3.88 o 
   4  10   3      297.15      318.47     21.50 o 
   6  10   3      104.70      123.95      9.52 o 
   8  10   3       43.85       34.41      9.66 o 
  -7  11   3       73.43       94.41      7.22 o 
  -5  11   3       14.53        9.86      3.68 o 
  -3  11   3      655.03      727.29     33.30 o 
  -1  11   3      440.47      437.77     26.81 o 
   1  11   3      441.36      461.62     81.16 o 
   3  11   3      652.95      778.71     64.91 o 
   5  11   3       13.89        9.59      3.76 o 
   7  11   3       73.87      109.21     15.34 o 
  -2  12   3       73.33       85.74     21.07 o 
   0  12   3        7.98       13.81     11.64 o 
   2  12   3       74.05      102.18     12.75 o 
   0   0   4    38172.86    36329.01    859.52 o 
   2   0   4    13976.23    14799.09    182.84 o 
   4   0   4     1423.10     1706.65     16.16 o 
   6   0   4    11522.90    13026.83    177.90 o 
   8   0   4     1633.98     1904.37     24.31 o 
  10   0   4     2120.58     2185.37     94.11 o 
  12   0   4      875.09      911.54     26.69 o 
  14   0   4       85.64       47.30      6.18 o 
 -15   1   4      263.30      246.72     11.15 o 
 -13   1   4      825.98      821.11     30.97 o 
 -11   1   4     1101.40     1127.31     33.43 o 
  -9   1   4     1161.91     1248.73     21.88 o 
  -7   1   4     2864.90     3220.57     38.18 o 
  -5   1   4     3119.60     3156.80     32.57 o 
  -3   1   4      967.41     1057.88     18.02 o 
  -1   1   4    21211.62    20681.57    293.83 o 
   1   1   4    21333.60    21332.31    284.60 o 
   3   1   4      977.23     1060.18     13.77 o 
   5   1   4     3147.40     3211.83     32.59 o 
   7   1   4     2858.00     3131.96     37.85 o 
   9   1   4     1156.68     1266.48     19.07 o 
  11   1   4     1096.79     1112.84     26.34 o 
  13   1   4      836.28      822.10     24.18 o 
  15   1   4      264.56      266.34     13.19 o 
 -14   2   4       39.01       29.30      6.90 o 
 -12   2   4     1255.04     1277.66     32.33 o 
 -10   2   4      488.84      484.93     11.90 o 
  -8   2   4      139.11      165.47      4.63 o 
  -6   2   4      643.48      646.93      8.22 o 
  -4   2   4      505.02      515.31      8.08 o 
  -2   2   4     9160.71     8764.14    118.23 o 
   0   2   4    35853.90    35685.73    530.67 o 
   2   2   4     9193.65     8839.41     97.95 o 
   4   2   4      502.28      516.23      5.04 o 
   6   2   4      653.83      660.45     10.81 o 
   8   2   4      139.79      162.20      7.58 o 
  10   2   4      496.30      520.33     13.15 o 
  12   2   4     1251.03     1266.76     29.97 o 
  14   2   4       39.54       22.42      5.86 o 
 -15   3   4      151.75      145.87      9.39 o 
 -13   3   4      283.18      236.73     12.82 o 
 -11   3   4     1083.17     1026.82     24.14 o 
  -9   3   4      278.46      306.80      8.34 o 
  -7   3   4      825.32      771.81     18.83 o 
  -5   3   4     2345.61     2480.15     35.69 o 
  -3   3   4     6632.57     6308.46     88.63 o 
  -1   3   4      140.87      145.95      2.36 o 
   1   3   4      140.73      148.49      2.66 o 
   3   3   4     6624.39     6386.99     64.78 o 
   5   3   4     2335.48     2484.69     24.36 o 
   7   3   4      826.24      815.64     15.98 o 
   9   3   4      285.69      311.21     10.68 o 
  11   3   4     1083.14     1057.82     38.11 o 
  13   3   4      281.29      228.14     29.30 o 
  15   3   4      151.86      156.64     10.63 o 
 -14   4   4      330.77      333.13     15.42 o 
 -12   4   4      553.71      568.43     18.64 o 
 -10   4   4      480.59      465.34     13.79 o 
  -8   4   4     1068.02     1056.44     31.97 o 
  -6   4   4     1802.29     1853.33     24.87 o 
  -4   4   4     3258.69     3397.71     47.12 o 
  -2   4   4     1174.72     1074.63     13.03 o 
   0   4   4      991.17      864.07      9.41 o 
   2   4   4     1173.51     1073.00      9.99 o 
   4   4   4     3259.45     3489.17     56.78 o 
   6   4   4     1798.76     1850.27     24.60 o 
   8   4   4     1058.93     1096.55     23.83 o 
  10   4   4      482.04      469.33     15.92 o 
  12   4   4      554.31      589.98     57.57 o 
  14   4   4      327.92      347.66     14.44 o 
 -13   5   4      526.79      557.96     20.83 o 
 -11   5   4      811.48      666.33     21.51 o 
  -9   5   4     1745.97     1770.65     40.65 o 
  -7   5   4      231.44      263.21      8.77 o 
  -5   5   4     3541.11     3623.18     55.84 o 
  -3   5   4     2401.77     2439.89     36.96 o 
  -1   5   4     2515.05     2563.03     31.63 o 
   1   5   4     2526.52     2605.04     29.62 o 
   3   5   4     2371.01     2450.45     36.76 o 
   5   5   4     3553.67     3742.16     51.46 o 
   7   5   4      230.96      252.29      9.84 o 
   9   5   4     1745.11     1861.78     45.51 o 
  11   5   4      814.67      682.83     22.51 o 
  13   5   4      523.05      540.23     22.39 o 
 -14   6   4       58.54       78.76      5.26 o 
 -12   6   4      440.69      465.02     16.32 o 
 -10   6   4      407.70      426.04     15.24 o 
  -8   6   4      312.05      287.05     13.01 o 
  -6   6   4      656.91      630.79     16.40 o 
  -4   6   4       96.67       92.41      6.22 o 
  -2   6   4     1178.92     1109.65     19.18 o 
   0   6   4        5.63        6.68      1.41 o 
   2   6   4     1169.52     1076.98     15.92 o 
   4   6   4       99.50       96.31      4.63 o 
   6   6   4      657.57      635.68     20.61 o 
   8   6   4      313.13      307.11     15.34 o 
  10   6   4      400.69      427.38     18.10 o 
  12   6   4      439.22      478.26     20.58 o 
  14   6   4       57.85       72.63      9.96 o 
 -13   7   4       64.27       82.93      5.53 o 
 -11   7   4      130.49      164.80      9.46 o 
  -9   7   4        6.13        6.83      4.18 o 
  -7   7   4       38.75       36.88      5.23 o 
  -5   7   4       11.00        7.70      3.68 o 
  -3   7   4      448.84      470.77     21.14 o 
  -1   7   4       49.10       47.07      4.95 o 
   1   7   4       47.67       44.00      3.24 o 
   3   7   4      455.33      446.02     14.51 o 
   5   7   4       10.20        6.11      4.14 o 
   7   7   4       38.06       33.58      6.67 o 
   9   7   4        6.04        7.01      4.44 o 
  11   7   4      129.76      183.56     10.84 o 
  13   7   4       63.29       75.96      7.97 o 
 -12   8   4       86.99       64.87      6.65 o 
 -10   8   4      317.74      302.95     13.04 o 
  -8   8   4      765.22      728.25     24.43 o 
  -6   8   4       68.95       87.13      8.42 o 
  -4   8   4      466.39      456.60     20.55 o 
  -2   8   4      141.75      177.46     13.49 o 
   0   8   4     3729.32     3911.22    212.04 o 
   2   8   4      142.66      160.53      9.51 o 
   4   8   4      469.57      460.32     19.20 o 
   6   8   4       70.99       95.93      8.82 o 
   8   8   4      768.28      749.53     24.74 o 
  10   8   4      317.76      304.01     13.51 o 
  12   8   4       86.68       74.05     13.30 o 
 -11   9   4        0.23        3.74      2.66 o 
  -9   9   4       18.06       15.92      4.84 o 
  -7   9   4       69.71       74.78      7.95 o 
  -5   9   4      845.15      867.54     32.65 o 
  -3   9   4      137.68      131.20     10.15 o 
  -1   9   4     2452.17     2606.23    142.53 o 
   1   9   4     2439.89     2629.54    146.04 o 
   3   9   4      137.55      129.17     14.78 o 
   5   9   4      839.67      871.02     36.29 o 
   7   9   4       70.83       80.14      7.48 o 
   9   9   4       17.74       15.06      4.42 o 
  11   9   4        0.14        1.81      2.52 o 
  -8  10   4       20.89       17.37      5.51 o 
  -6  10   4      509.85      515.16     18.75 o 
  -4  10   4       80.07       87.81     24.38 o 
  -2  10   4      140.84      143.67     23.84 o 
   0  10   4      834.03      889.46     56.78 o 
   4  10   4       80.32        0.00     31.04 o 
   6  10   4      511.88      533.21     19.17 o 
   8  10   4       20.58       19.25      4.30 o 
  -7  11   4       65.82       66.65      4.88 o 
  -5  11   4        2.72        0.35      1.98 o 
  -3  11   4       66.31       55.39     32.89 o 
  -1  11   4       75.85       89.06     11.27 o 
   1  11   4       76.81       72.44     41.67 o 
   3  11   4       66.88       65.04     13.67 o 
   5  11   4        2.45        1.29      3.70 o 
   7  11   4       67.30       71.14      8.68 o 
  -2  12   4      116.06      155.74     13.68 o 
   0  12   4        1.02        0.51      7.22 o 
   2  12   4      115.93      162.99     18.48 o 
   2   0   5    74435.84    81961.03   1650.05 o 
   4   0   5     1841.90     1883.44     19.23 o 
   6   0   5       79.91       80.22      2.55 o 
   8   0   5     1456.65     1597.94     18.16 o 
  10   0   5     1147.34     1298.09     25.29 o 
  12   0   5       39.04       68.56      6.53 o 
  14   0   5       25.38       11.22      3.87 o 
 -15   1   5     1211.19     1128.07     34.21 o 
 -13   1   5      280.96      266.74     12.38 o 
 -11   1   5      215.68      220.10      9.75 o 
  -9   1   5      328.41      309.71      7.07 o 
  -7   1   5      309.58      336.70      8.70 o 
  -5   1   5     1350.10     1451.97     18.54 o 
  -3   1   5    13424.63    13703.45    186.63 o 
  -1   1   5    15001.81    15218.85    204.44 o 
   1   1   5    15040.68    14888.73    180.41 o 
   3   1   5    13423.65    13558.21    170.51 o 
   5   1   5     1343.44     1496.90     19.65 o 
   7   1   5      303.83      342.24      6.59 o 
   9   1   5      333.89      320.79      8.65 o 
  11   1   5      219.47      220.94      8.52 o 
  13   1   5      283.32      260.73     15.24 o 
  15   1   5     1212.78     1145.85     34.95 o 
 -14   2   5      261.82      216.04     13.29 o 
 -12   2   5     1040.61      951.79     27.25 o 
 -10   2   5      141.10      146.83      6.54 o 
  -8   2   5     2083.91     2285.97     32.20 o 
  -6   2   5      716.83      713.42      8.95 o 
  -4   2   5     2320.48     2603.20     40.95 o 
  -2   2   5     5659.59     5587.37     74.21 o 
   0   2   5    19204.75    17778.92    254.85 o 
   2   2   5     5688.18     5504.85     57.33 o 
   4   2   5     2331.74     2556.99     23.23 o 
   6   2   5      718.37      742.46      9.08 o 
   8   2   5     2088.04     2378.98     31.79 o 
  10   2   5      136.94      148.49      6.88 o 
  12   2   5     1048.31      970.44     23.47 o 
  14   2   5      264.45      231.23     12.09 o 
 -15   3   5      263.91      247.20     12.88 o 
 -13   3   5      814.71      883.04     30.53 o 
 -11   3   5      815.96      715.04     22.97 o 
  -9   3   5     1095.24     1098.55     20.74 o 
  -7   3   5     1299.43     1318.96     17.75 o 
  -5   3   5     3750.95     3931.76     59.03 o 
  -3   3   5     2548.22     2625.14     38.39 o 
  -1   3   5     2431.30     2448.49     26.77 o 
   1   3   5     2409.80     2423.95     23.04 o 
   3   3   5     2554.08     2630.70     28.31 o 
   5   3   5     3780.00     4049.65     43.48 o 
   7   3   5     1299.19     1333.29     17.79 o 
   9   3   5     1097.09     1133.10     29.80 o 
  11   3   5      813.82      718.67     25.42 o 
  13   3   5      811.37      918.82     30.16 o 
  15   3   5      264.93      276.17     13.87 o 
 -14   4   5      580.33      545.04     39.77 o 
 -12   4   5      734.98      801.90     24.04 o 
 -10   4   5      324.91      396.86     12.60 o 
  -8   4   5     1379.76     1475.04     29.20 o 
  -6   4   5      522.29      470.43     11.39 o 
  -4   4   5    10913.50    12064.11    214.80 o 
  -2   4   5     1180.28      970.34     11.02 o 
   0   4   5     1524.37     1595.28     17.86 o 
   2   4   5     1182.95      953.93     11.57 o 
   4   4   5    10909.80    12460.46    162.43 o 
   6   4   5      521.30      496.94      9.52 o 
   8   4   5     1387.79     1514.48     35.09 o 
  10   4   5      324.89      405.08     15.03 o 
  12   4   5      738.13      836.28     30.33 o 
  14   4   5      575.04      567.50     20.91 o 
 -13   5   5      172.60      189.59      9.24 o 
 -11   5   5      418.80      428.08     15.26 o 
  -9   5   5     1646.57     1717.25     38.94 o 
  -7   5   5      567.01      633.00     13.47 o 
  -5   5   5       84.06      114.23      4.94 o 
  -3   5   5       90.93      103.19      3.61 o 
  -1   5   5     2819.92     2828.36     35.12 o 
   1   5   5     2831.21     2768.78     33.38 o 
   3   5   5       94.57      106.19      2.85 o 
   5   5   5       84.20      112.16      3.75 o 
   7   5   5      566.70      633.17     17.67 o 
   9   5   5     1643.58     1734.37     49.09 o 
  11   5   5      417.57      456.77     16.32 o 
  13   5   5      175.87      202.75     11.75 o 
 -12   6   5      520.80      541.03     16.84 o 
 -10   6   5      244.61      250.26     12.51 o 
  -8   6   5     3118.02     3047.24     67.17 o 
  -6   6   5      761.13      717.40     18.67 o 
  -4   6   5      636.66      607.44     17.98 o 
  -2   6   5     2127.42     2262.57     38.14 o 
   0   6   5     1146.18     1143.62     15.56 o 
   2   6   5     2138.30     2222.03     32.00 o 
   4   6   5      640.75      624.86     14.37 o 
   6   6   5      756.99      717.96     21.66 o 
   8   6   5     3116.20     3149.03     84.99 o 
  10   6   5      243.68      241.20     13.96 o 
  12   6   5      524.17      552.75     17.91 o 
 -13   7   5       53.28       48.65      4.14 o 
 -11   7   5      335.51      352.35     13.16 o 
  -9   7   5      110.01      105.03      7.79 o 
  -7   7   5      178.59      182.94     13.31 o 
  -5   7   5      826.61      828.10     28.48 o 
  -3   7   5      708.15      739.31     25.99 o 
  -1   7   5     1557.78     1446.53     40.89 o 
   1   7   5     1566.78     1421.67     27.70 o 
   3   7   5      709.68      701.25     20.30 o 
   5   7   5      818.61      806.15     24.59 o 
   7   7   5      178.32      192.56     10.49 o 
   9   7   5      110.90      117.57     11.21 o 
  11   7   5      333.89      366.15     15.73 o 
  13   7   5       53.12       28.84      8.03 o 
 -12   8   5      248.27      292.86     12.78 o 
 -10   8   5        8.75       11.56      4.57 o 
  -8   8   5      307.61      301.94     13.86 o 
  -6   8   5       56.05       50.18      6.46 o 
  -4   8   5     1065.31     1127.52     46.82 o 
  -2   8   5     4775.69     4825.49    179.88 o 
   0   8   5      436.58      409.93     20.69 o 
   2   8   5     4775.32     4699.69    257.86 o 
   4   8   5     1062.26     1086.04     33.36 o 
   6   8   5       58.69       61.79      7.17 o 
   8   8   5      307.13      319.74     14.26 o 
  10   8   5        9.05       11.80      4.98 o 
  12   8   5      242.91      282.65     13.34 o 
 -11   9   5       29.79       25.38      7.81 o 
  -9   9   5       51.09       52.81      6.40 o 
  -7   9   5      335.21      318.36     14.86 o 
  -5   9   5       23.90       19.67      7.08 o 
  -3   9   5      417.12      440.59     23.92 o 
  -1   9   5      816.08      753.87     52.53 o 
   1   9   5      818.68      818.05     55.67 o 
   3   9   5      418.35      424.62     86.51 o 
   5   9   5       22.50       20.96      5.73 o 
   7   9   5      329.40      310.07     13.37 o 
   9   9   5       50.71       54.46      6.01 o 
  11   9   5       29.31       12.38      4.00 o 
  -8  10   5      108.54      114.75      7.45 o 
  -6  10   5        0.90        3.58      3.16 o 
  -4  10   5      445.94      413.82     21.07 o 
  -2  10   5      311.38      300.96     18.24 o 
   0  10   5      463.92      480.29     36.05 o 
   2  10   5      311.61      307.38     72.46 o 
   4  10   5      440.89      402.27     32.17 o 
   6  10   5        0.72        1.91      2.98 o 
   8  10   5      108.56      114.45      7.17 o 
  -7  11   5      118.99      131.13      6.18 o 
  -5  11   5      216.08      257.87     11.35 o 
  -3  11   5      202.56      205.83     19.72 o 
  -1  11   5      260.43      259.31     17.53 o 
   1  11   5      258.85      254.59     21.07 o 
   3  11   5      203.02      237.11     21.81 o 
   5  11   5      216.20      255.60     17.93 o 
   7  11   5      118.81      135.09     11.09 o 
  -2  12   5       94.45       94.48     29.47 o 
   0  12   5        1.63       -0.44      4.87 o 
   2  12   5       95.14      110.14     21.90 o 
   0   0   6     1893.10     2106.83     40.18 o 
   2   0   6    54209.22    56137.56   1044.33 o 
   4   0   6     9291.27    10880.22    138.92 o 
   6   0   6       80.84      103.18      4.96 o 
   8   0   6     2328.81     2606.49     38.22 o 
  10   0   6       22.61       33.29      3.92 o 
  12   0   6       99.00       91.08      7.77 o 
  14   0   6      558.06      454.48     15.42 o 
 -15   1   6      841.41      912.79     33.52 o 
 -13   1   6     2019.71     1915.00     48.81 o 
 -11   1   6      333.70      312.28     11.79 o 
  -9   1   6      269.79      275.00      7.55 o 
  -7   1   6      922.44      916.68     13.74 o 
  -5   1   6     4499.70     4925.08     59.36 o 
  -3   1   6     6931.80     7202.06     87.45 o 
  -1   1   6    59385.64    60980.70   1070.18 o 
   1   1   6    59306.46    61557.65   1120.90 o 
   3   1   6     6890.19     7122.70     79.74 o 
   5   1   6     4485.29     5066.14     51.85 o 
   7   1   6      918.68      919.42     12.65 o 
   9   1   6      275.13      291.77      6.59 o 
  11   1   6      331.96      315.99     10.39 o 
  13   1   6     2031.35     2035.96     50.41 o 
  15   1   6      839.04      957.24     29.41 o 
 -14   2   6       90.83       63.85      7.46 o 
 -12   2   6       96.30       92.82      7.17 o 
 -10   2   6      348.12      370.11     16.06 o 
  -8   2   6     2398.19     2493.61     35.52 o 
  -6   2   6      637.05      696.13     11.03 o 
  -4   2   6       95.07      102.98      3.12 o 
  -2   2   6     1101.85     1065.19     11.18 o 
   0   2   6     1696.58     1661.84     25.91 o 
   2   2   6     1119.52     1083.83     12.64 o 
   4   2   6       96.50      106.63      2.65 o 
   6   2   6      636.55      697.24     10.67 o 
   8   2   6     2388.77     2489.82     32.01 o 
  10   2   6      351.58      352.40     11.48 o 
  12   2   6       95.36      104.54      7.57 o 
  14   2   6       92.21       82.47      9.16 o 
 -15   3   6      219.61      186.13     11.04 o 
 -13   3   6      701.92      719.70     22.93 o 
 -11   3   6     1304.95     1131.93     29.06 o 
  -9   3   6       62.45       78.39      4.32 o 
  -7   3   6      751.29      860.29     12.73 o 
  -5   3   6      271.69      282.40      6.68 o 
  -3   3   6      156.25      101.71      3.48 o 
  -1   3   6     1396.04     1388.12     17.00 o 
   1   3   6     1402.17     1438.91     15.08 o 
   3   3   6      156.19       99.74      2.29 o 
   5   3   6      268.05      270.01      3.69 o 
   7   3   6      759.89      886.95     14.53 o 
   9   3   6       62.54       66.83      6.24 o 
  11   3   6     1299.84     1199.20     54.55 o 
  13   3   6      701.56      802.94     25.52 o 
  15   3   6      221.37      218.44     12.26 o 
 -14   4   6       31.58       20.89      5.05 o 
 -12   4   6      606.99      621.74     18.88 o 
 -10   4   6      201.99      175.37      7.78 o 
  -8   4   6      106.37      100.44      5.43 o 
  -6   4   6     4800.57     4840.28     72.52 o 
  -4   4   6     5923.11     5932.45     96.53 o 
  -2   4   6     9140.83     9209.58    134.65 o 
   0   4   6      273.84      276.78      3.87 o 
   2   4   6     9113.66     9539.89    115.52 o 
   4   4   6     5918.58     6211.12     78.92 o 
   6   4   6     4808.30     4943.44     67.17 o 
   8   4   6      108.12      113.57      6.88 o 
  10   4   6      206.04      186.64      9.63 o 
  12   4   6      606.57      620.87     39.70 o 
  14   4   6       33.01       34.99      5.32 o 
 -13   5   6      278.24      252.87     10.19 o 
 -11   5   6      230.30      271.64     11.82 o 
  -9   5   6     1531.71     1513.57     35.30 o 
  -7   5   6      453.85      449.72     11.79 o 
  -5   5   6      365.88      345.94      8.35 o 
  -3   5   6       17.04       19.71      2.40 o 
  -1   5   6      498.18      544.54      8.66 o 
   1   5   6      495.95      528.75      6.81 o 
   3   5   6       16.01       15.22      1.54 o 
   5   5   6      367.56      350.13      7.51 o 
   7   5   6      446.79      466.76     13.68 o 
   9   5   6     1519.06     1534.06     39.27 o 
  11   5   6      232.98      292.22     12.68 o 
  13   5   6      278.61      270.72     12.99 o 
 -12   6   6      200.00      223.73     12.89 o 
 -10   6   6      189.68      158.06      9.51 o 
  -8   6   6     2497.00     2414.19     54.56 o 
  -6   6   6      179.15      185.24      7.86 o 
  -4   6   6      377.00      335.65     12.91 o 
  -2   6   6     2487.39     2358.35     42.91 o 
   0   6   6     1294.58     1238.65     18.62 o 
   2   6   6     2470.23     2371.26     35.87 o 
   4   6   6      372.35      349.03     11.05 o 
   6   6   6      181.97      192.03     10.09 o 
   8   6   6     2518.23     2471.76     66.79 o 
  10   6   6      190.09      161.12     10.56 o 
  12   6   6      200.82      210.26     11.66 o 
 -13   7   6      101.95      119.39      7.46 o 
 -11   7   6      451.16      404.99     14.29 o 
  -9   7   6       69.46       76.77      6.79 o 
  -7   7   6       61.83       46.69      5.24 o 
  -5   7   6       42.23       46.68      5.74 o 
  -3   7   6      117.24      134.14     11.30 o 
  -1   7   6     2777.25     2545.36    107.33 o 
   1   7   6     2783.87     2618.03     91.57 o 
   3   7   6      119.47      127.08      8.21 o 
   5   7   6       45.17       46.43      7.67 o 
   7   7   6       62.10       50.23      7.02 o 
   9   7   6       68.76       82.43      8.44 o 
  11   7   6      452.20      417.23     16.34 o 
  13   7   6      103.99      142.89     24.29 o 
 -12   8   6      158.43      155.89     10.39 o 
 -10   8   6      143.29      132.13      8.36 o 
  -8   8   6       98.48       89.54      8.32 o 
  -6   8   6      976.19      917.52     25.95 o 
  -4   8   6     2567.49     2536.93     86.16 o 
  -2   8   6     1464.80     1455.79     56.68 o 
   0   8   6      153.03      157.65     12.51 o 
   2   8   6     1461.50     1353.73     81.82 o 
   4   8   6     2566.55     2634.02     66.32 o 
   6   8   6      974.11      952.81     29.71 o 
   8   8   6       99.72       93.80      8.26 o 
  10   8   6      143.12      142.81      9.66 o 
  12   8   6      158.82      146.15     25.36 o 
  -9   9   6      125.39      114.65      9.19 o 
  -7   9   6      190.34      183.20     11.28 o 
  -5   9   6      164.81      172.88     12.63 o 
  -3   9   6      211.98      194.32     15.23 o 
  -1   9   6     2074.22     1991.85     80.24 o 
   1   9   6     2079.85     2112.76    120.23 o 
   3   9   6      213.69      170.55     22.52 o 
   5   9   6      166.11      185.36     11.42 o 
   7   9   6      190.50      203.56     10.65 o 
   9   9   6      127.77      121.83      9.11 o 
  -8  10   6      110.68      103.42      6.65 o 
  -6  10   6       12.68       20.19      4.51 o 
  -4  10   6      118.94      112.32      8.44 o 
  -2  10   6      278.37      308.77     18.73 o 
   0  10   6      631.09      660.31     45.30 o 
   2  10   6      278.50      323.82     66.91 o 
   4  10   6      118.25      128.98     18.66 o 
   6  10   6       13.03       16.20      4.28 o 
   8  10   6      111.17       96.64     17.60 o 
  -5  11   6       86.43       83.10      5.75 o 
  -3  11   6       97.31       96.13      9.10 o 
  -1  11   6      108.62       76.29     43.43 o 
   1  11   6      107.61       99.02     11.27 o 
   3  11   6       97.90      109.21     14.60 o 
   5  11   6       84.91       80.94     10.35 o 
   0  12   6       13.11        3.35      3.65 o 
   2   0   7        0.67       10.33      1.89 o 
   4   0   7    28497.83    31033.97    500.05 o 
   6   0   7     5809.28     6296.35     75.08 o 
   8   0   7       12.15       13.59      1.89 o 
  10   0   7      276.34      230.50      9.20 o 
  12   0   7      133.29      180.12      9.43 o 
  14   0   7      143.47      192.45      9.75 o 
 -15   1   7      185.03      190.05     15.72 o 
 -13   1   7      260.07      229.15     11.94 o 
 -11   1   7      783.06      791.26     22.74 o 
  -9   1   7      160.89      162.65      6.40 o 
  -7   1   7       54.27       56.57      2.51 o 
  -5   1   7     2234.40     2635.51     32.24 o 
  -3   1   7     5546.49     5673.16     83.51 o 
  -1   1   7    34346.94    33739.91    519.65 o 
   1   1   7    34398.55    33908.38    505.02 o 
   3   1   7     5538.07     5684.04     62.45 o 
   5   1   7     2259.24     2476.44     38.86 o 
   7   1   7       55.32       65.29      3.10 o 
   9   1   7      160.57      162.05      5.76 o 
  11   1   7      783.22      773.52     19.43 o 
  13   1   7      261.25      216.64     10.79 o 
  15   1   7      184.24      191.21     10.65 o 
 -14   2   7      273.43      305.44     13.05 o 
 -12   2   7      507.14      584.17     19.17 o 
 -10   2   7      707.67      740.15     22.81 o 
  -8   2   7     2731.19     2907.07     41.49 o 
  -6   2   7      453.93      473.56      8.65 o 
  -4   2   7      306.98      296.06      8.71 o 
  -2   2   7     3320.76     3185.52     36.86 o 
   0   2   7     6509.90     6114.61     69.67 o 
   2   2   7     3331.27     3323.67     33.98 o 
   4   2   7      307.04      295.51      4.85 o 
   6   2   7      454.34      479.91      6.33 o 
   8   2   7     2731.78     2956.58     51.41 o 
  10   2   7      705.59      751.26     19.72 o 
  12   2   7      513.83      532.04     20.95 o 
  14   2   7      277.39      325.40     17.72 o 
 -15   3   7      316.80      290.57     25.36 o 
 -13   3   7       42.50       44.59      6.36 o 
 -11   3   7     1152.47     1077.13     43.27 o 
  -9   3   7     2886.59     3031.80     59.49 o 
  -7   3   7      322.06      273.88      5.73 o 
  -5   3   7      986.61      964.26     14.01 o 
  -3   3   7      868.99      822.13     10.90 o 
  -1   3   7     3195.17     3157.67     34.19 o 
   1   3   7     3187.33     3078.26     29.71 o 
   3   3   7      861.21      813.64      7.60 o 
   5   3   7      993.57      990.42     10.98 o 
   7   3   7      316.62      278.27      7.49 o 
   9   3   7     2890.64     3000.97     70.55 o 
  11   3   7     1156.19     1102.90     41.87 o 
  13   3   7       42.99       47.21      6.52 o 
  15   3   7      321.01      304.52     15.96 o 
 -14   4   7      164.91      144.31     17.48 o 
 -12   4   7      123.99       83.12      6.45 o 
 -10   4   7     2494.11     2471.09     51.81 o 
  -8   4   7      722.46      788.76     17.51 o 
  -6   4   7      683.51      658.21     11.40 o 
  -4   4   7      994.20     1025.81     16.82 o 
  -2   4   7     4626.31     4757.47     77.65 o 
   0   4   7     2375.55     2322.82     28.14 o 
   2   4   7     4639.98     4812.20     53.27 o 
   4   4   7      990.79     1050.71     12.74 o 
   6   4   7      679.30      661.88     11.77 o 
   8   4   7      731.99      806.81     22.25 o 
  10   4   7     2503.69     2386.76    114.11 o 
  12   4   7      124.35       97.45     10.42 o 
  14   4   7      165.62      160.15      9.73 o 
 -13   5   7      426.30      376.49     13.49 o 
 -11   5   7       82.07       75.81      6.48 o 
  -9   5   7     2394.18     2294.23     47.66 o 
  -7   5   7      131.28      152.18      8.05 o 
  -5   5   7     1115.52     1151.14     20.76 o 
  -3   5   7      784.20      835.77     14.29 o 
  -1   5   7     2087.75     1962.89     29.18 o 
   1   5   7     2079.93     1936.98     23.83 o 
   3   5   7      781.48      813.71     12.11 o 
   5   5   7     1117.17     1101.57     35.11 o 
   7   5   7      127.80      124.18     14.24 o 
   9   5   7     2406.06     2412.74     67.62 o 
  11   5   7       82.87       73.35      7.50 o 
  13   5   7      426.44      407.70     15.40 o 
 -12   6   7      375.96      372.17     14.60 o 
 -10   6   7       94.66       84.70      7.56 o 
  -8   6   7      403.03      390.73     13.61 o 
  -6   6   7      549.99      522.13     15.74 o 
  -4   6   7      145.43      148.09      8.05 o 
  -2   6   7     2426.82     2232.64     40.55 o 
   0   6   7       36.74       22.62      2.91 o 
   2   6   7     2426.48     2232.82     33.43 o 
   4   6   7      145.14      153.60      7.56 o 
   6   6   7      546.54      548.64     18.17 o 
   8   6   7      397.63      351.13     24.82 o 
  10   6   7       95.70       85.72      8.37 o 
  12   6   7      373.32      397.50     37.85 o 
 -11   7   7      221.87      178.76      8.89 o 
  -9   7   7      946.07      824.66     24.45 o 
  -7   7   7      138.49      157.85      8.55 o 
  -5   7   7     1344.94     1274.99     32.50 o 
  -3   7   7     1710.09     1784.03     67.06 o 
  -1   7   7        1.70       -0.48      2.56 o 
   1   7   7        2.01        0.32      2.38 o 
   3   7   7     1716.21     1727.30     44.94 o 
   5   7   7     1347.42     1299.72     34.37 o 
   7   7   7      139.93      155.88      9.63 o 
   9   7   7      942.20      908.63     29.21 o 
  11   7   7      222.01      199.67     12.53 o 
 -10   8   7      149.21      151.73      7.93 o 
  -8   8   7       16.97       16.76      9.33 o 
  -6   8   7      880.69      804.41     24.14 o 
  -4   8   7      532.35      538.09     24.49 o 
  -2   8   7      858.48      846.56     36.73 o 
   0   8   7      283.89      260.84     16.59 o 
   2   8   7      858.81      784.81     53.83 o 
   4   8   7      532.53      515.74     17.57 o 
   6   8   7      881.07      812.09     25.40 o 
   8   8   7       16.38       21.54      5.75 o 
  10   8   7      149.19      165.95      9.79 o 
  -9   9   7      256.92      276.02     12.22 o 
  -7   9   7      150.62      155.03     10.11 o 
  -5   9   7      693.51      717.27     23.08 o 
  -3   9   7     1785.73     1751.32     60.15 o 
  -1   9   7     1105.09     1174.97     48.36 o 
   1   9   7     1107.43     1123.26     84.00 o 
   3   9   7     1783.58     1840.47     90.45 o 
   5   9   7      694.26      713.36     34.51 o 
   7   9   7      155.58      156.32      9.21 o 
   9   9   7      257.88      299.17     11.61 o 
  -8  10   7       49.79       66.62      5.64 o 
  -6  10   7       77.79       99.31      7.25 o 
  -4  10   7      150.58      151.60      9.15 o 
  -2  10   7      181.35      196.78     13.78 o 
   0  10   7       54.86       63.19     23.28 o 
   2  10   7      181.59      195.89     33.08 o 
   4  10   7      149.70      149.87     18.85 o 
   6  10   7       78.50      102.62     10.39 o 
   8  10   7       49.38       66.83      5.34 o 
  -5  11   7      163.79      189.39      8.07 o 
  -3  11   7       80.03       82.23      8.03 o 
  -1  11   7       11.21        5.14      4.38 o 
   1  11   7       11.73       -0.06      4.30 o 
   3  11   7       78.18       77.71     11.18 o 
   5  11   7      165.72      198.67     14.05 o 
   0   0   8      475.92      362.70      9.80 o 
   2   0   8      504.31      576.48      9.30 o 
   4   0   8     1790.92     1953.41     25.87 o 
   6   0   8     8193.94     8879.62    147.09 o 
   8   0   8       39.64       40.88      2.52 o 
  10   0   8       77.68       97.30      5.57 o 
  12   0   8        6.57       15.13      5.16 o 
  14   0   8     1628.57     1783.30     52.41 o 
 -15   1   8      116.69      101.30     10.10 o 
 -13   1   8       33.19       33.25      4.77 o 
 -11   1   8      403.32      456.57     15.40 o 
  -9   1   8       21.27       24.39      3.69 o 
  -7   1   8     1660.02     1822.77     23.25 o 
  -5   1   8      703.38      753.56      9.24 o 
  -3   1   8     1716.27     1613.03     31.30 o 
  -1   1   8    14036.75    13428.38    169.61 o 
   1   1   8    14018.36    13755.60    174.31 o 
   3   1   8     1711.31     1660.65     27.42 o 
   5   1   8      716.60      758.29      7.80 o 
   7   1   8     1674.46     1887.75     25.83 o 
   9   1   8       22.38       30.40      3.06 o 
  11   1   8      408.43      439.43     13.56 o 
  13   1   8       31.36       32.75      6.41 o 
  15   1   8      115.48      103.67      7.63 o 
 -14   2   8       16.14       15.81      4.51 o 
 -12   2   8      632.94      589.91     18.91 o 
 -10   2   8      435.29      402.87     14.14 o 
  -8   2   8      382.60      412.21      9.91 o 
  -6   2   8      594.26      606.11      8.27 o 
  -4   2   8      411.89      381.48      5.47 o 
  -2   2   8      402.54      436.77     10.57 o 
   0   2   8       62.49       58.62      1.40 o 
   2   2   8      401.41      426.90      4.84 o 
   4   2   8      414.14      380.37      4.53 o 
   6   2   8      590.93      592.07      8.11 o 
   8   2   8      381.49      429.49     18.34 o 
  10   2   8      438.75      419.85     16.64 o 
  12   2   8      627.21      607.11     22.03 o 
  14   2   8       16.78       19.23      5.82 o 
 -13   3   8      129.60      127.53      8.56 o 
 -11   3   8      295.13      343.72     12.32 o 
  -9   3   8      940.01      910.61     31.88 o 
  -7   3   8      770.87      852.08     13.85 o 
  -5   3   8     1514.74     1614.43     24.88 o 
  -3   3   8     2980.33     2890.05     40.86 o 
  -1   3   8      944.96      893.06      9.29 o 
   1   3   8      934.38      872.63     14.02 o 
   3   3   8     2985.18     2977.36     29.79 o 
   5   3   8     1508.55     1578.65     17.38 o 
   7   3   8      764.26      846.95     13.10 o 
   9   3   8      939.20      959.03     24.66 o 
  11   3   8      289.41      352.79     20.76 o 
  13   3   8      130.53      134.12     10.36 o 
 -14   4   8      341.54      337.40     29.62 o 
 -12   4   8      193.42      156.30      9.03 o 
 -10   4   8      949.99     1066.81     25.65 o 
  -8   4   8     1140.51     1114.74     23.99 o 
  -6   4   8      263.08      260.19      6.95 o 
  -4   4   8      616.48      546.57      9.94 o 
  -2   4   8     1194.65     1299.56     18.80 o 
   0   4   8     7087.72     6845.00     97.79 o 
   2   4   8     1201.29     1208.78     26.32 o 
   4   4   8      626.57      550.21      7.03 o 
   6   4   8      264.62      268.86      6.32 o 
   8   4   8     1141.16     1091.19     28.13 o 
  10   4   8      945.68     1085.70     29.96 o 
  12   4   8      193.46      169.12     10.13 o 
  14   4   8      340.19      374.05     13.92 o 
 -13   5   8      471.70      405.78     51.17 o 
 -11   5   8      220.67      188.67      8.95 o 
  -9   5   8     5825.59     5789.51    121.86 o 
  -7   5   8      559.25      573.89     14.12 o 
  -5   5   8      880.07      873.83     17.74 o 
  -3   5   8      748.95      744.99     12.85 o 
  -1   5   8     2211.38     2082.37     31.64 o 
   1   5   8     2218.14     2108.11     27.15 o 
   3   5   8      749.77      730.49     10.45 o 
   5   5   8      885.09      887.36     18.00 o 
   7   5   8      562.30      551.85     19.32 o 
   9   5   8     5856.94     5736.97    169.73 o 
  11   5   8      217.61      198.03     10.95 o 
  13   5   8      468.80      462.42     17.10 o 
 -12   6   8        1.96        5.90      3.38 o 
 -10   6   8       29.38        9.17      4.45 o 
  -8   6   8      447.12      394.70     12.89 o 
  -6   6   8     1261.07     1235.04     32.34 o 
  -4   6   8      344.69      323.25      9.89 o 
  -2   6   8     1136.36     1109.26     24.58 o 
   0   6   8      109.71      125.51      6.55 o 
   2   6   8     1143.91     1101.78     19.95 o 
   4   6   8      344.42      309.35      9.34 o 
   6   6   8     1263.88     1186.23     29.58 o 
   8   6   8      447.30      427.98     18.50 o 
  10   6   8       28.81       19.72      4.93 o 
  12   6   8        1.81        6.48      4.93 o 
 -11   7   8      196.66      182.57     10.08 o 
  -9   7   8      694.11      668.36     19.88 o 
  -7   7   8      195.60      212.65      9.22 o 
  -5   7   8      155.22      133.46      8.30 o 
  -3   7   8     1127.41      974.96     69.61 o 
  -1   7   8       86.03       82.92      9.39 o 
   1   7   8       87.06       76.35      8.95 o 
   3   7   8     1119.41     1076.21     32.97 o 
   5   7   8      155.76      143.35      8.03 o 
   7   7   8      194.47      221.40     11.20 o 
   9   7   8      687.68      704.00     23.53 o 
  11   7   8      197.98      198.83     10.44 o 
 -10   8   8       43.47       22.94      6.40 o 
  -8   8   8       71.33       54.83      8.01 o 
  -6   8   8      204.92      175.50     11.94 o 
  -4   8   8      774.96      803.24     31.73 o 
  -2   8   8      559.39      533.71     26.97 o 
   0   8   8       54.41       59.58      8.92 o 
   2   8   8      559.93      488.68     40.31 o 
   4   8   8      777.25      798.59     33.07 o 
   6   8   8      202.30      175.86     10.90 o 
   8   8   8       72.31       57.56      6.54 o 
  10   8   8       43.74       38.33      5.09 o 
  -9   9   8       80.48       74.28      7.17 o 
  -7   9   8       55.57       55.46      6.41 o 
  -5   9   8     1200.82     1191.17     35.11 o 
  -3   9   8       25.91       43.46      8.25 o 
  -1   9   8      594.80      599.63     33.08 o 
   1   9   8      600.39      593.72     44.93 o 
   3   9   8       25.00       34.29     11.82 o 
   5   9   8     1199.34     1205.41     45.95 o 
   7   9   8       56.40       60.30      6.49 o 
   9   9   8       80.00       80.71      7.43 o 
  -8  10   8       10.58       10.25      3.64 o 
  -6  10   8       29.28       19.68      4.88 o 
  -4  10   8       74.59       86.37      6.70 o 
  -2  10   8      210.34      217.96     15.07 o 
   0  10   8      238.21      248.03     25.87 o 
   2  10   8      210.57      223.81     31.23 o 
   4  10   8       74.00       83.52     11.64 o 
   6  10   8       28.84       19.13      5.03 o 
   8  10   8       11.05        4.33      4.80 o 
  -5  11   8       71.57      106.59      5.87 o 
  -3  11   8      142.98      151.51     10.25 o 
  -1  11   8       54.17       66.32     17.73 o 
   1  11   8       53.20       70.89      7.17 o 
   3  11   8      143.58      150.50      9.98 o 
   5  11   8       69.85       98.30     12.75 o 
   2   0   9     6146.00     6390.08     79.31 o 
   4   0   9    10593.59    11642.45    155.16 o 
   6   0   9     1092.62     1190.22     27.76 o 
   8   0   9       30.71       39.23      3.84 o 
  10   0   9       62.38       80.44      6.40 o 
  12   0   9     2017.84     1812.51     54.26 o 
  14   0   9       38.58       45.02      6.33 o 
 -15   1   9       11.49        8.02      5.56 o 
 -13   1   9      575.79      613.11     25.67 o 
 -11   1   9      171.97      191.62     11.40 o 
  -9   1   9       82.12       83.88      4.75 o 
  -7   1   9      365.15      386.70     10.65 o 
  -5   1   9       82.94       93.95      3.08 o 
  -3   1   9     1202.02     1196.00     17.05 o 
  -1   1   9     8897.94     8622.96    121.37 o 
   1   1   9     8897.68     8765.63    104.25 o 
   3   1   9     1196.82     1158.42     13.47 o 
   5   1   9       82.70       92.75      2.55 o 
   7   1   9      369.38      408.08      8.26 o 
   9   1   9       83.53       82.13      6.23 o 
  11   1   9      170.42      185.71      9.54 o 
  13   1   9      577.69      497.91     27.54 o 
  15   1   9       11.33        8.54      3.42 o 
 -14   2   9       10.46       17.94      6.51 o 
 -12   2   9      424.86      417.00     23.41 o 
 -10   2   9      517.56      492.45     16.05 o 
  -8   2   9      462.99      461.89     15.09 o 
  -6   2   9      167.96      158.87      3.48 o 
  -4   2   9      615.63      618.58      8.70 o 
  -2   2   9      514.27      500.81      5.31 o 
   0   2   9     5559.50     5625.43     78.16 o 
   2   2   9      509.90      490.70      5.07 o 
   4   2   9      620.39      629.90      8.08 o 
   6   2   9      168.35      160.67      3.22 o 
   8   2   9      471.59      493.81      9.61 o 
  10   2   9      511.38      485.52     16.85 o 
  12   2   9      426.71      439.39     18.25 o 
  14   2   9       11.25       15.63      5.75 o 
 -13   3   9      189.89      162.37     15.26 o 
 -11   3   9      800.87      770.14     36.54 o 
  -9   3   9     1743.49     1530.14     53.34 o 
  -7   3   9       32.81       31.14      2.39 o 
  -5   3   9      593.30      566.34      9.06 o 
  -3   3   9     2436.09     2235.03     39.70 o 
  -1   3   9      170.71      151.33      2.91 o 
   1   3   9      173.20      159.08      3.18 o 
   3   3   9     2426.68     2221.53     23.42 o 
   5   3   9      594.32      574.56      7.13 o 
   7   3   9       31.75       30.00      2.43 o 
   9   3   9     1727.67     1666.28     40.69 o 
  11   3   9      800.70      819.54     24.79 o 
  13   3   9      188.95      174.95     10.70 o 
 -14   4   9       58.98       56.04     12.84 o 
 -12   4   9      136.30      113.94      9.70 o 
 -10   4   9     2317.68     2252.57     66.66 o 
  -8   4   9     1166.35     1258.86     28.78 o 
  -6   4   9     1660.01     1496.24     27.79 o 
  -4   4   9      444.48      432.03      7.58 o 
  -2   4   9     2566.69     2536.48     35.49 o 
   0   4   9     4110.55     3890.60     61.71 o 
   2   4   9     2555.57     2456.44     30.29 o 
   4   4   9      440.80      428.59      6.00 o 
   6   4   9     1661.51     1551.40     24.04 o 
   8   4   9     1163.52     1286.98     31.97 o 
  10   4   9     2315.66     2352.65     58.33 o 
  12   4   9      137.76      125.11      9.66 o 
  14   4   9       58.01       57.63      5.92 o 
 -13   5   9       10.73       14.44      4.61 o 
 -11   5   9       73.97       55.19      6.14 o 
  -9   5   9     2065.49     1908.39     45.52 o 
  -7   5   9     1272.77     1225.19     25.76 o 
  -5   5   9      297.55      273.09      8.02 o 
  -3   5   9     1326.37     1344.37     21.94 o 
  -1   5   9      502.40      584.33     11.94 o 
   1   5   9      498.55      586.45     11.34 o 
   3   5   9     1333.53     1324.72     18.79 o 
   5   5   9      298.88      280.60      8.45 o 
   7   5   9     1279.25     1283.32     35.80 o 
   9   5   9     2072.69     2103.01     57.95 o 
  11   5   9       73.51       44.15     19.51 o 
  13   5   9       10.50       14.43      5.65 o 
 -12   6   9      222.81      231.04     17.42 o 
 -10   6   9       41.89       30.45      9.85 o 
  -8   6   9        2.60        3.85      3.15 o 
  -6   6   9      700.67      603.03     18.92 o 
  -4   6   9      998.78     1028.11     25.37 o 
  -2   6   9     1614.26     1427.31     39.78 o 
   0   6   9      171.41      147.62      6.02 o 
   2   6   9     1619.04     1482.98     32.68 o 
   4   6   9      998.86      988.34     22.39 o 
   6   6   9      708.92      652.88     18.93 o 
   8   6   9        2.88        5.02      3.59 o 
  10   6   9       42.28       41.32      5.87 o 
  12   6   9      225.41      250.17     29.07 o 
 -11   7   9      596.44      589.56     27.19 o 
  -9   7   9       23.20       27.14      8.51 o 
  -7   7   9      290.82      274.39     11.22 o 
  -5   7   9       25.43       35.79      5.66 o 
  -3   7   9      118.43      120.76      9.62 o 
  -1   7   9       61.69       50.79      5.97 o 
   1   7   9       59.64       59.49     13.95 o 
   3   7   9      116.08      118.87     10.00 o 
   5   7   9       27.08       37.84      4.87 o 
   7   7   9      292.08      276.67     12.60 o 
   9   7   9       22.78       36.08      5.71 o 
  11   7   9      592.66      625.92     40.93 o 
 -10   8   9      416.84      387.88     33.67 o 
  -8   8   9      227.05      226.96     10.98 o 
  -6   8   9      394.51      402.80     16.49 o 
  -4   8   9      770.00      712.06     27.97 o 
  -2   8   9      184.05      176.45     17.94 o 
   0   8   9      359.54      287.02     18.15 o 
   2   8   9      187.59      180.56     21.04 o 
   4   8   9      772.41      690.94     27.99 o 
   6   8   9      395.74      419.97     15.49 o 
   8   8   9      225.83      249.90     11.61 o 
  10   8   9      415.50      432.82     15.53 o 
  -9   9   9      150.60       88.28     23.47 o 
  -7   9   9      173.08      157.28      9.76 o 
  -5   9   9       20.10        6.59      4.31 o 
  -3   9   9       37.86       26.53      7.85 o 
  -1   9   9      816.92      829.98     37.10 o 
   1   9   9      817.76      798.21     44.95 o 
   3   9   9       38.77       55.81     12.30 o 
   5   9   9       19.64        8.74      5.47 o 
   7   9   9      178.30      164.05     10.24 o 
   9   9   9      150.32      122.08     20.66 o 
  -8  10   9       31.39       16.17      4.10 o 
  -6  10   9       42.15       42.91      4.31 o 
  -4  10   9       14.98        4.12      2.84 o 
  -2  10   9      168.39      148.34     11.71 o 
   0  10   9       79.08       83.81     14.97 o 
   2  10   9      166.38      150.13     13.05 o 
   4  10   9       14.33        5.73      7.76 o 
   6  10   9       41.33       35.23      9.52 o 
   8  10   9       31.19        6.36      7.48 o 
  -5  11   9       78.37       75.76     13.86 o 
  -3  11   9       36.96       24.51      8.69 o 
  -1  11   9      207.10      247.86     11.90 o 
   1  11   9      207.51      250.93     12.54 o 
   3  11   9       37.80       22.40     16.35 o 
   0   0  10     1550.08     1533.02     25.74 o 
   2   0  10     9429.11     9468.46    125.34 o 
   4   0  10     3288.52     3198.55     33.98 o 
   6   0  10        5.01       28.11      4.58 o 
   8   0  10      600.78      560.56     14.95 o 
  10   0  10      317.41      337.11     12.80 o 
  12   0  10      799.19      738.71     25.47 o 
  14   0  10       14.25        7.19      3.77 o 
 -13   1  10      712.28      612.75     21.97 o 
 -11   1  10       72.74       68.11      7.86 o 
  -9   1  10      155.12      150.48      7.81 o 
  -7   1  10      195.29      196.81      5.46 o 
  -5   1  10      229.74      243.93      7.36 o 
  -3   1  10     1640.42     1618.46     32.29 o 
  -1   1  10      711.93      630.30      8.67 o 
   1   1  10      727.83      686.55      7.75 o 
   3   1  10     1636.42     1673.70     17.56 o 
   5   1  10      233.98      256.59      4.32 o 
   7   1  10      196.69      209.60      5.29 o 
   9   1  10      158.41      170.48      9.44 o 
  11   1  10       72.98       69.83      6.79 o 
  13   1  10      718.61      665.78     22.83 o 
 -14   2  10      138.59      145.85     12.41 o 
 -12   2  10      189.18      198.23     16.50 o 
 -10   2  10      675.20      623.73     21.31 o 
  -8   2  10      163.15      198.28      9.87 o 
  -6   2  10      563.78      660.33     15.70 o 
  -4   2  10     2382.52     2428.08     32.34 o 
  -2   2  10      583.62      555.02     11.44 o 
   0   2  10      104.44      126.39      1.86 o 
   2   2  10      588.89      537.40      8.55 o 
   4   2  10     2374.76     2560.32     35.80 o 
   6   2  10      568.77      651.83      9.32 o 
   8   2  10      163.28      175.44      7.56 o 
  10   2  10      675.16      637.91     20.61 o 
  12   2  10      188.45      147.92     10.97 o 
  14   2  10      139.90      159.24     10.90 o 
 -13   3  10      194.50      193.74     16.00 o 
 -11   3  10      246.93      251.97     17.61 o 
  -9   3  10      128.88      135.32      9.64 o 
  -7   3  10     2025.01     2155.72     45.70 o 
  -5   3  10      115.12      114.33      4.07 o 
  -3   3  10      951.67      874.82     16.59 o 
  -1   3  10      330.17      337.72     10.19 o 
   1   3  10      333.13      348.76      7.04 o 
   3   3  10      952.26      909.42     10.78 o 
   5   3  10      116.07      116.93      2.71 o 
   7   3  10     2028.11     2079.86     39.90 o 
   9   3  10      125.70      104.83     17.85 o 
  11   3  10      248.63      214.36     11.67 o 
  13   3  10      196.79      188.45     11.22 o 
 -14   4  10      113.44      113.54      8.80 o 
 -12   4  10        2.20        8.18      4.10 o 
 -10   4  10     1159.43     1264.10     39.63 o 
  -8   4  10     1138.89     1126.21     29.78 o 
  -6   4  10      398.28      459.55     61.48 o 
  -4   4  10      430.41      406.52      9.10 o 
  -2   4  10      466.32      516.10     10.58 o 
   0   4  10      786.51      744.29     13.29 o 
   2   4  10      464.28      507.39      7.71 o 
   4   4  10      427.22      412.22      6.47 o 
   6   4  10      402.08      385.15     12.38 o 
   8   4  10     1139.49     1137.70     31.42 o 
  10   4  10     1172.44     1343.30     42.95 o 
  12   4  10        2.22        5.51      3.83 o 
  14   4  10      111.90       89.46     17.72 o 
 -13   5  10      124.39      107.28      6.76 o 
 -11   5  10      151.06      123.66      7.80 o 
  -9   5  10      468.43      420.06     25.31 o 
  -7   5  10     1968.09     1898.04     54.27 o 
  -5   5  10      302.49      274.27     11.57 o 
  -3   5  10     1095.06     1087.36     26.03 o 
  -1   5  10       52.89       66.48      3.30 o 
   1   5  10       53.51       68.68      4.16 o 
   3   5  10     1097.10     1067.90     16.94 o 
   5   5  10      300.28      281.58      8.37 o 
   7   5  10     1957.43     2016.20     53.63 o 
   9   5  10      473.44      399.90     20.70 o 
  11   5  10      149.78      112.56     25.15 o 
  13   5  10      125.70      104.92     20.70 o 
 -12   6  10      368.05      346.97     13.93 o 
 -10   6  10      279.94      267.46     13.79 o 
  -8   6  10      579.27      580.52     20.67 o 
  -6   6  10      761.42      660.29     28.12 o 
  -4   6  10      368.39      352.18     13.30 o 
  -2   6  10     1407.82     1302.79     50.51 o 
   0   6  10       90.58      113.68      6.01 o 
   2   6  10     1411.83     1346.98     28.54 o 
   4   6  10      373.13      390.36     11.10 o 
   6   6  10      759.50      686.54     19.82 o 
   8   6  10      583.14      607.71     21.93 o 
  10   6  10      281.36      259.43     16.80 o 
  12   6  10      365.98      343.71     16.63 o 
 -11   7  10      142.47      120.65     10.14 o 
  -9   7  10      545.28      529.99     23.43 o 
  -7   7  10      883.91      873.74     28.49 o 
  -5   7  10     1141.31     1032.66     31.10 o 
  -3   7  10     1547.84     1516.46     49.80 o 
  -1   7  10      214.37      190.42     10.72 o 
   1   7  10      218.72      208.71     16.22 o 
   3   7  10     1557.86     1561.73     44.81 o 
   5   7  10     1138.28     1057.36     30.93 o 
   7   7  10      884.77      925.71     27.97 o 
   9   7  10      539.65      531.03     20.01 o 
  11   7  10      140.58      118.02     11.60 o 
 -10   8  10       59.99       62.34     10.37 o 
  -8   8  10       64.74       60.37      8.08 o 
  -6   8  10      632.28      558.13     31.80 o 
  -4   8  10     1185.11     1178.30     40.23 o 
  -2   8  10      632.75      585.90     29.49 o 
   0   8  10       25.95       29.00      7.89 o 
   2   8  10      625.07      605.62     38.84 o 
   4   8  10     1184.66     1123.86     39.64 o 
   6   8  10      625.42      600.76     33.90 o 
   8   8  10       65.77       64.70      6.65 o 
  10   8  10       59.35       60.03     12.36 o 
  -9   9  10      143.24      138.23     13.86 o 
  -7   9  10       47.53       41.00      8.05 o 
  -5   9  10      474.47      503.60     17.18 o 
  -3   9  10      186.78      220.69     13.52 o 
  -1   9  10      283.52      271.78     18.51 o 
   1   9  10      284.96      268.31     23.65 o 
   3   9  10      187.51      205.25     15.85 o 
   5   9  10      469.91      430.83     96.60 o 
   7   9  10       47.06       55.99      6.88 o 
   9   9  10      144.79      129.35     13.38 o 
  -8  10  10       57.80       56.49     41.39 o 
  -6  10  10       94.81       87.61     10.00 o 
  -4  10  10      381.84      391.65     12.73 o 
  -2  10  10       14.49       10.58      4.73 o 
   0  10  10       71.93       87.02     11.69 o 
   2  10  10       14.10       14.56      6.86 o 
   4  10  10      384.73      377.11     23.29 o 
   6  10  10       91.93       87.55      9.07 o 
  -3  11  10        0.90        4.25      4.62 o 
  -1  11  10       35.69       37.56      5.71 o 
   1  11  10       36.12       30.94     20.32 o 
   2   0  11     2266.96     2262.06     35.94 o 
   4   0  11     4513.95     4214.23     57.64 o 
   6   0  11    14267.10    16363.58    282.42 o 
   8   0  11      485.98      495.24     14.25 o 
  10   0  11      199.28      204.93     11.36 o 
  12   0  11      497.74      422.70     30.32 o 
  14   0  11        9.22        9.31      5.51 o 
 -13   1  11       43.90       90.03     11.10 o 
 -11   1  11      384.30      371.53     15.96 o 
  -9   1  11       22.62       15.18      5.54 o 
  -7   1  11      119.53      112.41      5.07 o 
  -5   1  11     1721.74     1730.39     42.69 o 
  -3   1  11     9807.75    10180.57    155.55 o 
  -1   1  11     3104.00     2943.08     56.40 o 
   1   1  11     3093.05     2832.14     39.58 o 
   3   1  11     9766.23    10345.57    138.65 o 
   5   1  11     1701.98     1784.41     34.09 o 
   7   1  11      122.31      110.81      5.03 o 
   9   1  11       23.09       12.32      5.96 o 
  11   1  11      381.67      355.01     13.70 o 
  13   1  11       43.32       85.86      7.54 o 
 -14   2  11       31.21       31.25      7.57 o 
 -12   2  11      588.15      569.43     26.82 o 
 -10   2  11      171.62      198.58     15.07 o 
  -8   2  11      408.84      401.98     15.26 o 
  -6   2  11       12.63        9.79      2.92 o 
  -4   2  11     5506.29     5464.81     87.24 o 
  -2   2  11     9942.27    10059.95    152.47 o 
   0   2  11     2444.15     2481.80     31.78 o 
   2   2  11     9952.77     9711.53    132.78 o 
   4   2  11     5537.55     5352.91     64.88 o 
   6   2  11       11.65       12.48      1.62 o 
   8   2  11      400.45      385.49     11.54 o 
  10   2  11      168.69      168.04     10.42 o 
  12   2  11      592.83      548.79     22.58 o 
  14   2  11       32.59       25.43      5.19 o 
 -13   3  11      125.99      142.60     12.67 o 
 -11   3  11      887.00      997.41     40.38 o 
  -9   3  11     1901.63     1893.25     54.74 o 
  -7   3  11      142.81      155.71     13.89 o 
  -5   3  11      457.09      466.56     10.88 o 
  -3   3  11       49.89       67.90      3.29 o 
  -1   3  11    11240.30    11810.10    206.91 o 
   1   3  11    11229.85    11368.42    179.39 o 
   3   3  11       49.34       63.94      1.84 o 
   5   3  11      453.96      480.38      9.57 o 
   7   3  11      143.12      160.34      6.30 o 
   9   3  11     1900.25     1903.85     56.04 o 
  11   3  11      888.78      953.58     33.53 o 
  13   3  11      126.30      147.36      9.38 o 
 -12   4  11      128.16      109.04     11.09 o 
 -10   4  11     1145.93     1172.86     37.78 o 
  -8   4  11     2699.30     2675.49     65.66 o 
  -6   4  11      304.82      360.05     25.40 o 
  -4   4  11       45.10       37.53      4.40 o 
  -2   4  11      525.54      502.43     11.40 o 
   0   4  11     7592.78     7652.95    228.88 o 
   2   4  11      524.44      498.83      9.01 o 
   4   4  11       47.35       38.01      2.57 o 
   6   4  11      304.41      297.97      8.42 o 
   8   4  11     2697.06     2690.07     66.14 o 
  10   4  11     1142.41     1154.50     42.45 o 
  12   4  11      128.22      102.99      8.57 o 
 -13   5  11      140.22      139.43      7.24 o 
 -11   5  11       44.29       56.14      7.06 o 
  -9   5  11       83.48       91.46      7.78 o 
  -7   5  11      364.72      355.76     14.29 o 
  -5   5  11     1484.21     1393.29     44.56 o 
  -3   5  11      171.02      187.83     11.31 o 
  -1   5  11      456.37      506.23     13.49 o 
   1   5  11      451.76      491.63     14.24 o 
   3   5  11      171.04      178.08      5.82 o 
   5   5  11     1475.32     1414.91     27.28 o 
   7   5  11      360.70      375.89     15.67 o 
   9   5  11       84.94       92.68      8.16 o 
  11   5  11       45.14       53.00     12.65 o 
  13   5  11      140.43      143.27     15.89 o 
 -12   6  11      229.06      179.53     10.01 o 
 -10   6  11      308.25      320.71     13.85 o 
  -8   6  11      279.86      294.66     13.18 o 
  -6   6  11     1152.02     1078.06     33.18 o 
  -4   6  11       82.86       88.29      8.70 o 
  -2   6  11      782.78      697.88     24.99 o 
   0   6  11        0.91        0.77      2.81 o 
   2   6  11      780.98      719.01     20.27 o 
   4   6  11       82.98       88.60      5.65 o 
   6   6  11     1155.53     1132.86     28.97 o 
   8   6  11      276.77      315.93     13.75 o 
  10   6  11      308.52      300.77     38.33 o 
  12   6  11      228.89      177.09     29.05 o 
 -11   7  11      172.86      188.88      8.51 o 
  -9   7  11      110.29      141.51     10.65 o 
  -7   7  11       36.37       42.27      6.92 o 
  -5   7  11       32.80       24.43      6.37 o 
  -3   7  11      644.78      676.99     28.80 o 
  -1   7  11      284.06      284.62     15.00 o 
   1   7  11      282.71      275.51     20.54 o 
   3   7  11      644.89      693.37     32.02 o 
   5   7  11       33.33       21.42      6.05 o 
   7   7  11       38.62       19.78      6.03 o 
   9   7  11      108.09      133.35      9.17 o 
  11   7  11      172.90      173.21     19.07 o 
 -10   8  11       90.56       99.10      7.43 o 
  -8   8  11       99.55       99.30      9.17 o 
  -6   8  11      644.77      605.23     40.05 o 
  -4   8  11      407.33      381.36     23.69 o 
  -2   8  11      679.50      708.36     33.77 o 
   0   8  11       41.45       40.02      8.67 o 
   2   8  11      680.75      637.79     51.04 o 
   4   8  11      406.70      398.03     18.59 o 
   6   8  11      646.37      643.05     28.01 o 
   8   8  11      102.08      110.32     10.19 o 
  10   8  11       90.02      101.54     10.97 o 
  -9   9  11      188.71      201.64     16.63 o 
  -7   9  11      306.72      312.76     18.87 o 
  -5   9  11      481.27      528.92     23.69 o 
  -3   9  11      981.73     1004.81     43.46 o 
  -1   9  11      156.80      172.24     14.64 o 
   1   9  11      158.75      171.49     23.84 o 
   3   9  11      974.69      968.62     65.30 o 
   5   9  11      480.84      443.83     22.74 o 
   7   9  11      307.23      250.99     43.35 o 
   9   9  11      186.84      218.27     17.56 o 
  -6  10  11       10.93        7.92      3.62 o 
  -4  10  11       32.16       15.53      6.71 o 
  -2  10  11       83.88       74.71     11.27 o 
   0  10  11      538.05      539.48     47.61 o 
   2  10  11       83.47       89.99     15.71 o 
  -3  11  11       12.35        8.68      5.36 o 
  -1  11  11      313.81      348.81     27.54 o 
   1  11  11      317.49      363.78     21.44 o 
   0   0  12     4583.45     4007.14     72.39 o 
   2   0  12      128.72      115.12      2.62 o 
   4   0  12     3940.04     3894.91     57.50 o 
   6   0  12       13.75       15.64      2.24 o 
   8   0  12       63.94       93.00      5.89 o 
  10   0  12      103.43      110.17      7.53 o 
  12   0  12       30.78       43.00      6.71 o 
  14   0  12     1273.48     1230.80     42.02 o 
 -13   1  12       89.55       68.59     10.03 o 
 -11   1  12      470.51      508.06     19.18 o 
  -9   1  12       88.30       68.54      6.52 o 
  -7   1  12      561.41      584.09     26.82 o 
  -5   1  12     5349.14     5647.58     93.44 o 
  -3   1  12     1390.04     1427.73     21.51 o 
  -1   1  12     2718.90     2507.97     34.76 o 
   1   1  12     2705.03     2519.46     30.18 o 
   3   1  12     1383.92     1405.97     26.47 o 
   5   1  12     5340.63     5536.33     85.60 o 
   7   1  12      556.65      510.26     15.10 o 
   9   1  12       88.50       72.03      5.69 o 
  11   1  12      473.77      512.17     17.78 o 
  13   1  12       92.10       66.02      8.61 o 
 -14   2  12       68.93       79.35      8.49 o 
 -12   2  12      286.22      276.00     20.08 o 
 -10   2  12      756.22      743.72     31.67 o 
  -8   2  12       49.46       47.19      6.04 o 
  -6   2  12      233.52      239.51     12.26 o 
  -4   2  12      895.72      850.34     13.82 o 
  -2   2  12     2326.30     2227.57     39.57 o 
   0   2  12      827.10      716.31     10.20 o 
   2   2  12     2342.57     2259.47     30.43 o 
   4   2  12      896.22      840.20     13.99 o 
   6   2  12      234.74      225.30      5.88 o 
   8   2  12       49.54       42.67      4.18 o 
  10   2  12      752.25      689.07     24.90 o 
  12   2  12      285.87      257.31     13.34 o 
  14   2  12       69.26       78.18     10.84 o 
 -13   3  12      245.31      246.61     14.94 o 
 -11   3  12      666.13      686.90     35.54 o 
  -9   3  12      606.56      548.44     21.16 o 
  -7   3  12      791.60      798.30     28.27 o 
  -5   3  12      220.79      223.62     11.27 o 
  -3   3  12      534.97      550.41     12.85 o 
  -1   3  12     3837.13     3865.44     73.74 o 
   1   3  12     3828.88     3829.99     60.09 o 
   3   3  12      536.38      552.52      9.13 o 
   5   3  12      217.58      207.15      4.87 o 
   7   3  12      787.86      741.33     19.90 o 
   9   3  12      610.50      515.46     18.05 o 
  11   3  12      668.46      651.33     22.07 o 
  13   3  12      243.32      219.67     18.57 o 
 -12   4  12      169.43      142.14     13.19 o 
 -10   4  12     2882.14     2810.72     78.87 o 
  -8   4  12      982.61      911.66     26.00 o 
  -6   4  12      141.59      132.41     12.92 o 
  -4   4  12      134.26      112.49      8.37 o 
  -2   4  12     2243.97     2142.66     49.30 o 
   0   4  12     1354.65     1386.80     26.38 o 
   2   4  12     2241.30     2117.51     43.09 o 
   4   4  12      132.50      106.68      5.37 o 
   6   4  12      142.75      152.27      9.05 o 
   8   4  12      983.43      968.78     26.16 o 
  10   4  12     2871.25     2571.20    121.68 o 
  12   4  12      168.19      110.73     10.70 o 
 -13   5  12       77.35       68.33      6.57 o 
 -11   5  12       31.54       56.00      6.73 o 
  -9   5  12      518.47      507.89     20.22 o 
  -7   5  12     3893.04     3681.31     90.81 o 
  -5   5  12      501.99      451.29     21.30 o 
  -3   5  12      998.91     1050.13     34.89 o 
  -1   5  12      512.10      594.75     18.03 o 
   1   5  12      509.16      579.17     16.79 o 
   3   5  12      997.01     1004.38     26.62 o 
   5   5  12      500.09      464.44     16.30 o 
   7   5  12     3885.18     3693.59    118.17 o 
   9   5  12      519.01      481.27     18.84 o 
  11   5  12       32.30       30.66     16.08 o 
  13   5  12       78.47       67.80     16.86 o 
 -12   6  12       36.02       56.67      7.11 o 
 -10   6  12      144.04      159.42      9.57 o 
  -8   6  12      474.10      487.35     19.18 o 
  -6   6  12      824.64      774.26     25.97 o 
  -4   6  12      307.11      310.91     16.20 o 
  -2   6  12      293.05      266.53     14.75 o 
   0   6  12      403.24      384.81     15.71 o 
   2   6  12      292.87      259.07     10.38 o 
   4   6  12      307.76      296.99     11.83 o 
   6   6  12      828.36      808.54     26.04 o 
   8   6  12      470.37      460.80     36.96 o 
  10   6  12      142.26      168.08     14.83 o 
  12   6  12       34.92       31.35     10.77 o 
 -11   7  12      136.08      151.56      8.77 o 
  -9   7  12      356.01      376.26     16.45 o 
  -7   7  12      426.48      381.41     19.38 o 
  -5   7  12       71.36       63.99      8.53 o 
  -3   7  12      714.26      781.71     28.62 o 
  -1   7  12       83.73       82.48      8.22 o 
   1   7  12       85.16       92.88      8.53 o 
   3   7  12      708.52      742.91     34.61 o 
   5   7  12       71.59       76.61      9.08 o 
   7   7  12      427.78      386.83     18.45 o 
   9   7  12      360.03      309.88     45.54 o 
  11   7  12      138.26      154.96     12.35 o 
 -10   8  12      642.21      726.59     22.69 o 
  -8   8  12      139.21      143.14     10.46 o 
  -6   8  12       29.78       22.79      9.04 o 
  -4   8  12      198.23      203.03     14.48 o 
  -2   8  12      687.09      661.59     32.72 o 
   0   8  12       45.37       55.53      9.74 o 
   2   8  12      688.70      678.11     50.30 o 
   4   8  12      199.57      204.18     18.37 o 
   6   8  12       29.14       37.14     10.16 o 
   8   8  12      140.23      157.45     18.29 o 
  10   8  12      639.99      746.03     35.79 o 
  -9   9  12       36.99       33.59     24.85 o 
  -7   9  12       76.76       96.61     11.49 o 
  -5   9  12      127.90      143.17     14.53 o 
  -3   9  12      169.97      164.64     14.12 o 
  -1   9  12      443.95      436.00     26.99 o 
   1   9  12      446.86      446.09     37.71 o 
   3   9  12      171.79      169.83     23.84 o 
   5   9  12      126.48      133.79     15.52 o 
   7   9  12       77.53      100.15     12.93 o 
   9   9  12       37.08       45.27      7.95 o 
  -6  10  12        6.63        1.94      2.87 o 
  -4  10  12      108.77      150.85      8.92 o 
  -2  10  12       52.14       45.40      7.35 o 
   0  10  12       99.85      125.65     18.29 o 
   2  10  12       53.49       49.15     13.12 o 
  -1  11  12      172.02      204.77     14.97 o 
   1  11  12      171.24      208.84     14.60 o 
   2   0  13      743.15      836.92     12.77 o 
   4   0  13     6498.22     6458.48    102.44 o 
   6   0  13     1649.86     1605.37     54.06 o 
   8   0  13      202.06      170.47     10.15 o 
  10   0  13        1.98        4.54      4.22 o 
  12   0  13      172.39      130.44      8.81 o 
  14   0  13       48.84       64.77      8.15 o 
 -13   1  13       64.43       41.97      6.37 o 
 -11   1  13      253.61      223.29     16.31 o 
  -9   1  13       64.40       53.64     12.61 o 
  -7   1  13      595.43      554.77     18.58 o 
  -5   1  13      569.69      598.66     14.55 o 
  -3   1  13     6002.94     5666.68     93.06 o 
  -1   1  13      256.56      247.64      4.92 o 
   1   1  13      258.08      262.16      4.59 o 
   3   1  13     6044.83     5923.03     82.60 o 
   5   1  13      573.32      603.79     14.25 o 
   7   1  13      594.41      579.31     19.61 o 
   9   1  13       65.01       60.18      6.15 o 
  11   1  13      255.10      206.26     13.61 o 
  13   1  13       64.91       49.78     11.69 o 
 -14   2  13       37.27       24.25      5.29 o 
 -12   2  13      220.43      272.12     17.11 o 
 -10   2  13      212.09      242.61     17.20 o 
  -8   2  13       12.20       14.84      5.88 o 
  -6   2  13       92.96       81.47      7.72 o 
  -4   2  13      899.34      871.48     22.75 o 
  -2   2  13     1871.38     1797.87     48.14 o 
   0   2  13     2473.52     2397.74     39.90 o 
   2   2  13     1875.60     1772.43     23.13 o 
   4   2  13      897.92      891.97     14.21 o 
   6   2  13       93.05       83.93      5.79 o 
   8   2  13       11.91       16.92      4.95 o 
  10   2  13      213.32      225.28     17.00 o 
  12   2  13      219.02      229.87     21.62 o 
  14   2  13       36.65       14.42     15.34 o 
 -13   3  13       18.79       18.43      5.59 o 
 -11   3  13      202.63      197.24     18.61 o 
  -9   3  13      645.09      747.68     26.29 o 
  -7   3  13      447.20      415.85     18.40 o 
  -5   3  13        2.83        3.75      3.15 o 
  -3   3  13      403.07      386.22     11.12 o 
  -1   3  13      922.49     1002.07     19.29 o 
   1   3  13      922.70      977.58     16.27 o 
   3   3  13      398.13      365.57      7.60 o 
   5   3  13        3.08        4.22      2.12 o 
   7   3  13      446.10      387.62     12.97 o 
   9   3  13      639.66      689.52     30.28 o 
  11   3  13      201.56      184.29     15.52 o 
  13   3  13       19.28        9.06      4.21 o 
 -12   4  13      140.52      159.95     12.91 o 
 -10   4  13      361.84      324.92     16.57 o 
  -8   4  13      626.85      641.64     24.89 o 
  -6   4  13     2564.56     2600.70     83.12 o 
  -4   4  13      435.38      406.84     17.15 o 
  -2   4  13      146.84      152.38      9.52 o 
   0   4  13      854.03      898.06     20.59 o 
   2   4  13      147.51      160.43      8.01 o 
   4   4  13      437.85      385.88     11.29 o 
   6   4  13     2564.57     2490.29     58.11 o 
   8   4  13      633.46      598.03     42.92 o 
  10   4  13      359.52      337.61     28.35 o 
  12   4  13      142.05      197.15     15.45 o 
 -11   5  13       67.98       84.57      8.20 o 
  -9   5  13       86.50      110.14      9.72 o 
  -7   5  13      775.17      758.21     23.14 o 
  -5   5  13      385.43      380.77     22.58 o 
  -3   5  13      355.42      349.69     16.05 o 
  -1   5  13      409.84      424.91     16.66 o 
   1   5  13      407.84      375.94     35.32 o 
   3   5  13      357.98      369.43     12.89 o 
   5   5  13      387.52      347.92     13.31 o 
   7   5  13      776.77      603.29    170.43 o 
   9   5  13       86.67      124.26     13.78 o 
  11   5  13       67.93       66.28     22.09 o 
 -12   6  13      145.40      117.75      7.95 o 
 -10   6  13       67.35       60.39      5.39 o 
  -8   6  13      214.54      202.24     12.97 o 
  -6   6  13      556.79      507.82     41.17 o 
  -4   6  13      200.99      186.66     13.17 o 
  -2   6  13      219.31      218.61     12.47 o 
   0   6  13      445.54      437.24     18.87 o 
   2   6  13      221.09      212.62     10.93 o 
   4   6  13      200.69      205.19     12.43 o 
   6   6  13      552.19      576.32     28.62 o 
   8   6  13      214.58      216.88     19.36 o 
  10   6  13       68.01       37.12     16.72 o 
  12   6  13      145.03      139.26     11.49 o 
 -11   7  13       77.42       73.28      6.09 o 
  -9   7  13       65.07       77.75      7.80 o 
  -7   7  13      443.93      455.61     19.91 o 
  -5   7  13      650.32      666.00     26.31 o 
  -3   7  13     1071.02     1025.39     36.62 o 
  -1   7  13      368.23      379.39     18.39 o 
   1   7  13      364.47      361.01     16.43 o 
   3   7  13     1069.11      932.52     42.47 o 
   5   7  13      649.38      661.37     32.84 o 
   7   7  13      444.28      469.56     35.31 o 
   9   7  13       65.76       57.38     22.54 o 
  11   7  13       77.64       75.55      8.71 o 
 -10   8  13      141.38      137.74      6.84 o 
  -8   8  13      243.90      234.25     11.93 o 
  -6   8  13      267.01      265.23     14.64 o 
  -4   8  13     1456.82     1374.62     68.71 o 
  -2   8  13      457.35      479.72     26.65 o 
   0   8  13      873.66      902.97     41.23 o 
   2   8  13      460.53      472.71     41.78 o 
   4   8  13     1462.10     1376.84     61.20 o 
   6   8  13      264.43      276.50     24.40 o 
   8   8  13      239.41      249.70     21.99 o 
  10   8  13      140.88      166.33     15.71 o 
  -7   9  13      294.68      322.11     19.29 o 
  -5   9  13      304.12      306.74     18.08 o 
  -3   9  13       70.39       74.33     10.39 o 
  -1   9  13      265.43      271.40     18.11 o 
   1   9  13      267.50      269.48     29.20 o 
   3   9  13       71.50       80.75     17.18 o 
   7   9  13      296.98      321.63     22.37 o 
  -6  10  13       44.95       54.62      5.68 o 
  -4  10  13       50.26       53.66      5.69 o 
  -2  10  13      386.34      404.52     18.82 o 
   0  10  13       23.24       24.20     10.72 o 
   0   0  14      579.88      577.15     11.69 o 
   2   0  14     2820.92     2735.12     40.04 o 
   4   0  14      543.56      575.03     10.66 o 
   6   0  14      198.42      187.06      7.84 o 
   8   0  14      185.39      193.10     11.71 o 
  10   0  14      140.78      100.11     11.17 o 
  12   0  14        6.70        5.53      3.80 o 
 -13   1  14      525.58      538.71     44.58 o 
 -11   1  14       77.64       80.51     12.03 o 
  -9   1  14      367.90      352.52     19.22 o 
  -7   1  14     1224.41     1252.04     44.87 o 
  -5   1  14      481.95      514.86     14.24 o 
  -3   1  14        0.83        4.12      1.49 o 
  -1   1  14      801.51      768.18     11.51 o 
   1   1  14      801.18      762.58     11.21 o 
   3   1  14        0.80        2.07      1.28 o 
   5   1  14      485.86      552.04     16.81 o 
   7   1  14     1217.87     1299.40     34.44 o 
   9   1  14      368.64      315.26     16.94 o 
  11   1  14       77.87       64.53     10.19 o 
  13   1  14      533.70      565.90     30.92 o 
 -12   2  14      119.13      145.79     12.82 o 
 -10   2  14       50.38       65.34     11.99 o 
  -8   2  14      601.46      609.22     22.79 o 
  -6   2  14      324.52      318.63     18.87 o 
  -4   2  14      142.93      146.96     11.82 o 
  -2   2  14      245.64      241.81      6.39 o 
   0   2  14      364.56      445.16      9.00 o 
   2   2  14      245.25      248.22      5.20 o 
   4   2  14      141.97      119.13      6.00 o 
   6   2  14      326.21      308.41     11.37 o 
   8   2  14      602.46      623.19     22.11 o 
  10   2  14       50.55       54.32      9.52 o 
  12   2  14      120.09      128.48     21.55 o 
 -13   3  14      125.95      123.87     10.12 o 
 -11   3  14      245.03      234.29     18.24 o 
  -9   3  14       52.83       72.71      8.57 o 
  -7   3  14      560.32      480.87     21.69 o 
  -5   3  14      348.33      365.41     16.22 o 
  -3   3  14       63.86       56.60      5.47 o 
  -1   3  14     4857.65     4711.97    106.12 o 
   1   3  14     4854.57     4804.73     89.67 o 
   3   3  14       63.24       48.57      3.48 o 
   5   3  14      346.51      352.66     10.69 o 
   7   3  14      559.17      495.72     15.68 o 
   9   3  14       55.07       77.57     10.05 o 
  11   3  14      243.61      254.10     19.52 o 
  13   3  14      123.95      103.79     37.34 o 
 -12   4  14       54.65       59.76      9.56 o 
 -10   4  14      446.91      457.78     19.16 o 
  -8   4  14     2320.74     2291.10     73.55 o 
  -6   4  14      128.86      132.58     11.38 o 
  -4   4  14      420.70      411.74     17.81 o 
  -2   4  14      486.84      484.42     18.95 o 
   0   4  14      246.63      250.64      8.78 o 
   2   4  14      480.09      489.28     15.29 o 
   4   4  14      415.26      402.12     13.78 o 
   6   4  14      127.27      126.92      7.30 o 
   8   4  14     2306.42     2378.04     96.96 o 
  10   4  14      446.17      402.85     69.02 o 
  12   4  14       54.12       38.42     18.59 o 
 -11   5  14      165.10      149.03     10.15 o 
  -9   5  14      415.23      487.57     20.49 o 
  -7   5  14     1175.30     1139.07     32.07 o 
  -5   5  14      205.81      203.32     13.50 o 
  -3   5  14     1103.94     1148.29     64.76 o 
  -1   5  14      163.81      148.12     10.65 o 
   1   5  14      161.78      153.61     10.42 o 
   3   5  14     1105.65     1070.36     29.81 o 
   5   5  14      208.50      188.41     10.46 o 
   7   5  14     1182.18     1158.99     48.99 o 
   9   5  14      411.77      509.10     27.78 o 
  11   5  14      166.19      156.44     14.57 o 
 -10   6  14      162.85      159.41      9.85 o 
  -8   6  14      199.60      190.35     12.65 o 
  -6   6  14     1809.66     1754.47     66.31 o 
  -4   6  14     2904.02     2975.05     93.75 o 
  -2   6  14       28.70       35.37      6.52 o 
   0   6  14       96.13       96.49      8.79 o 
   2   6  14       26.71       27.22      7.61 o 
   4   6  14     2910.23     2878.74     76.84 o 
   6   6  14     1805.42     1890.17    104.26 o 
   8   6  14      199.22      206.73     18.69 o 
  10   6  14      160.49      178.10     16.17 o 
  -9   7  14      173.75      171.59     11.99 o 
  -7   7  14       56.41       46.96      8.35 o 
  -5   7  14      583.43      541.61     24.80 o 
  -3   7  14      401.90      375.00     19.26 o 
  -1   7  14       41.56       51.18      7.22 o 
   1   7  14       42.04       35.14     13.84 o 
   3   7  14      404.62      370.57     15.31 o 
   5   7  14      580.37      545.46     28.56 o 
   7   7  14       56.41       44.53     12.93 o 
   9   7  14      172.92      191.83     27.72 o 
  -8   8  14      108.10      101.57      7.77 o 
  -6   8  14      122.09      146.54     10.10 o 
  -4   8  14       31.18       22.31      9.55 o 
  -2   8  14     1333.48     1278.34     45.58 o 
   0   8  14      289.93      311.80     19.69 o 
   2   8  14     1333.66     1278.87     80.69 o 
   4   8  14       30.66       35.15      8.68 o 
   6   8  14      121.39      153.38     17.74 o 
   8   8  14      110.00      106.62     14.60 o 
  -7   9  14       39.95       44.34     20.60 o 
  -5   9  14      333.66      335.01     18.60 o 
  -3   9  14       54.13       68.42      9.87 o 
  -1   9  14      109.95       97.69     11.14 o 
   1   9  14      110.78       93.13     18.29 o 
   3   9  14       54.23       65.78     15.71 o 
   7   9  14       38.55       47.86      8.50 o 
  -4  10  14        9.33        8.92      4.43 o 
  -2  10  14      468.83      461.50     16.98 o 
   0  10  14      330.31      317.39     25.88 o 
   2   0  15      372.95      375.55      7.92 o 
   4   0  15     4857.62     4925.27    101.50 o 
   6   0  15       23.94       32.95      6.50 o 
   8   0  15      386.51      429.06     18.84 o 
  10   0  15       82.25       96.53     10.05 o 
  12   0  15       12.58       12.16      5.07 o 
 -13   1  15        6.42        9.75      3.84 o 
 -11   1  15      543.64      478.01     22.70 o 
  -9   1  15       63.88       63.70      9.62 o 
  -7   1  15      620.46      605.79     29.40 o 
  -5   1  15      334.91      380.76     17.69 o 
  -3   1  15     1066.15     1035.01     21.47 o 
  -1   1  15      296.14      259.25      5.85 o 
   1   1  15      299.93      265.56      5.71 o 
   3   1  15     1062.97     1047.22     17.43 o 
   5   1  15      332.73      384.04     12.39 o 
   7   1  15      617.38      630.59     43.67 o 
   9   1  15       64.80       54.15     13.52 o 
  11   1  15      542.08      420.94     43.22 o 
  13   1  15        6.65       11.01      6.92 o 
 -12   2  15       94.49      117.59     12.23 o 
 -10   2  15      270.80      287.78     18.59 o 
  -8   2  15      143.27      127.29      9.36 o 
  -6   2  15      211.97      191.74     11.83 o 
  -4   2  15     1238.64     1231.27     38.88 o 
  -2   2  15     2528.12     2460.45     77.40 o 
   0   2  15     6360.12     6229.13    115.29 o 
   2   2  15     2497.17     2412.74     40.36 o 
   4   2  15     1231.77     1098.57     82.79 o 
   6   2  15      215.50      211.01     10.19 o 
   8   2  15      139.27      120.57     17.26 o 
  10   2  15      272.99      294.71     21.41 o 
  12   2  15       93.58      101.08     20.51 o 
 -13   3  15       18.96       16.52      4.24 o 
 -11   3  15      623.22      660.37     30.64 o 
  -9   3  15      313.76      290.66     15.77 o 
  -7   3  15      159.34      159.79     11.60 o 
  -5   3  15      744.57      724.27     26.26 o 
  -3   3  15       19.47       22.67      5.70 o 
  -1   3  15     1548.78     1547.78     46.30 o 
   1   3  15     1536.89     1530.83     31.49 o 
   3   3  15       20.57       20.04      4.43 o 
   5   3  15      730.42      710.08     26.57 o 
   7   3  15      157.12      138.17     12.38 o 
   9   3  15      309.72      306.69     21.82 o 
  11   3  15      621.17      650.16     32.96 o 
  13   3  15       18.59        5.62      6.56 o 
 -12   4  15      182.20      211.28     12.87 o 
 -10   4  15       36.79       20.45      8.50 o 
  -8   4  15      428.25      413.65     23.43 o 
  -6   4  15     1618.28     1537.16     53.74 o 
  -4   4  15      550.01      487.81     20.74 o 
  -2   4  15      719.96      704.37     25.18 o 
   0   4  15       61.56       62.96      7.17 o 
   2   4  15      725.96      706.35     22.67 o 
   4   4  15      552.26      497.62     17.22 o 
   6   4  15     1612.82     1512.53     41.86 o 
   8   4  15      433.31      434.13     25.13 o 
  10   4  15       36.77       30.21      8.62 o 
  12   4  15      181.26      211.93     17.80 o 
 -11   5  15        8.15        3.70      3.67 o 
  -9   5  15      404.26      463.80     18.50 o 
  -7   5  15       55.00       53.46      7.81 o 
  -5   5  15     1265.81     1304.47     44.96 o 
  -3   5  15       69.06       74.14      8.75 o 
  -1   5  15       58.67       57.18      7.34 o 
   1   5  15       58.97       57.05      5.98 o 
   3   5  15       68.75       68.69      6.67 o 
   5   5  15     1270.19     1233.16     35.08 o 
   7   5  15       56.67       57.80     10.24 o 
   9   5  15      402.66      453.83     48.99 o 
  11   5  15        8.71        5.19      5.29 o 
 -10   6  15       73.13       81.40      6.72 o 
  -8   6  15      209.32      245.58     13.63 o 
  -6   6  15      417.92      395.78     18.05 o 
  -4   6  15     1569.45     1563.72     51.31 o 
  -2   6  15     1157.89     1130.03     38.87 o 
   0   6  15      380.53      328.97     15.81 o 
   2   6  15     1165.16     1192.09     34.48 o 
   4   6  15     1571.65     1392.59    100.35 o 
   6   6  15      413.12      423.88     33.46 o 
   8   6  15      212.02      251.35     19.98 o 
  10   6  15       73.50       80.39     10.37 o 
  -9   7  15      290.74      318.73     14.01 o 
  -7   7  15       89.74       97.79     10.33 o 
  -5   7  15      222.11      208.63     13.21 o 
  -3   7  15      162.46      150.79     12.49 o 
  -1   7  15      207.61      202.67     12.68 o 
   1   7  15      210.10      206.66     12.59 o 
   3   7  15      160.44      138.21      9.52 o 
   5   7  15      219.98      219.32     16.65 o 
   7   7  15       87.35      112.16     17.55 o 
   9   7  15      293.91      310.17     26.06 o 
  -8   8  15       72.64       92.94      6.99 o 
  -6   8  15      340.53      340.35     15.04 o 
  -4   8  15      117.99      118.26      9.43 o 
  -2   8  15      163.52      207.10     13.54 o 
   0   8  15      239.27      232.15     16.54 o 
   2   8  15      166.02      187.29     14.87 o 
   4   8  15      120.67      141.18     19.40 o 
   8   8  15       71.28      100.52     13.30 o 
  -7   9  15       71.17       69.01      7.49 o 
  -5   9  15       57.71       80.52      9.19 o 
  -3   9  15      115.18      111.47     11.09 o 
  -1   9  15       92.27       95.66     10.76 o 
   1   9  15       90.48       88.14     25.68 o 
   3   9  15      114.56      109.95     18.11 o 
  -4  10  15        0.21        0.13      1.95 o 
  -2  10  15       66.79       73.64      5.76 o 
   0  10  15       11.53       17.92      9.24 o 
   0   0  16       48.62       57.05      6.34 o 
   2   0  16       44.69       37.95      3.72 o 
   4   0  16     1533.37     1569.03     36.02 o 
   6   0  16      104.14       73.77     14.40 o 
   8   0  16      900.62      822.11     42.40 o 
  10   0  16        2.10        3.56      4.29 o 
  12   0  16       47.68       48.01      6.17 o 
 -13   1  16      196.15      155.40      8.30 o 
 -11   1  16       90.97      106.96      9.02 o 
  -9   1  16      282.46      234.54     16.25 o 
  -7   1  16      552.95      508.92     34.51 o 
  -5   1  16      344.39      323.58     12.36 o 
  -3   1  16      111.23       97.80      5.35 o 
  -1   1  16      902.55      889.39     19.47 o 
   1   1  16      897.53      919.74     19.32 o 
   3   1  16      109.01      110.20      5.77 o 
   5   1  16      340.16      312.36     11.55 o 
   7   1  16      554.03      539.09     19.60 o 
   9   1  16      284.28      252.45     16.52 o 
  11   1  16       89.17       76.43     17.66 o 
  13   1  16      193.74      146.47     59.70 o 
 -12   2  16       59.53       51.04      6.23 o 
 -10   2  16       34.69       38.73      7.82 o 
  -8   2  16       88.51       84.83      7.88 o 
  -6   2  16      790.90      814.09     28.91 o 
  -4   2  16      461.82      454.87     18.19 o 
  -2   2  16      110.76      100.36      6.91 o 
   0   2  16      135.13      134.58      5.63 o 
   2   2  16      111.20      114.77      6.38 o 
   4   2  16      462.04      416.39     14.80 o 
   6   2  16      792.43      760.18     26.15 o 
   8   2  16       87.30       67.98     15.77 o 
  10   2  16       34.05       14.96      7.65 o 
  12   2  16       59.13       18.59     19.86 o 
 -11   3  16       75.80       80.82     12.78 o 
  -9   3  16      132.79      130.83     11.18 o 
  -7   3  16      939.97      926.28     31.59 o 
  -5   3  16      288.55      264.43     14.71 o 
  -3   3  16      103.24      108.93      9.03 o 
  -1   3  16      190.84      195.90     11.34 o 
   1   3  16      191.60      185.45      8.82 o 
   3   3  16      101.92      103.98      7.33 o 
   5   3  16      289.64      268.82     11.97 o 
   7   3  16      939.57      911.95     33.26 o 
   9   3  16      134.06      129.47     14.70 o 
  11   3  16       76.98       81.22     26.72 o 
 -12   4  16       16.60       13.81      4.47 o 
 -10   4  16      175.41      187.40     11.14 o 
  -8   4  16      672.00      713.91     25.54 o 
  -6   4  16      994.37     1019.60     37.51 o 
  -4   4  16      239.76      242.05     14.31 o 
  -2   4  16      415.37      411.05     19.17 o 
   0   4  16      582.86      582.23     30.56 o 
   2   4  16      409.45      381.53     14.21 o 
   4   4  16      238.89      238.08     11.09 o 
   6   4  16      995.25      974.88     30.85 o 
   8   4  16      671.89      749.80     50.39 o 
  10   4  16      172.94      195.54     16.46 o 
  12   4  16       16.72        4.41      3.52 o 
 -11   5  16       47.84       29.08      8.11 o 
  -9   5  16      103.13       99.68      9.55 o 
  -7   5  16      242.81      239.08     14.42 o 
  -5   5  16      208.76      215.67     14.34 o 
  -3   5  16      497.97      525.37     22.49 o 
  -1   5  16      573.19      559.83     22.64 o 
   1   5  16      572.42      563.02     18.89 o 
   3   5  16      504.41      547.63     18.52 o 
   5   5  16      210.72      194.61     10.73 o 
   7   5  16      241.14      243.22     27.17 o 
   9   5  16      103.65      102.50     15.12 o 
  11   5  16       48.23       20.80      8.75 o 
 -10   6  16       59.07       90.47      6.58 o 
  -8   6  16       22.78       25.28      6.94 o 
  -6   6  16      153.28      157.74     11.65 o 
  -4   6  16      317.97      337.73     18.76 o 
  -2   6  16      160.00      155.64     11.56 o 
   0   6  16     1218.95     1132.70     38.52 o 
   2   6  16      159.15      136.04      9.03 o 
   4   6  16      315.22      339.88     14.83 o 
   6   6  16      158.04      189.60     22.36 o 
   8   6  16       22.58       22.54     11.46 o 
  10   6  16       59.37       86.41     11.63 o 
  -9   7  16      104.86      119.89      7.96 o 
  -7   7  16      142.10      156.14      9.75 o 
  -5   7  16      148.38      125.25     10.03 o 
  -3   7  16       57.56       62.12      8.89 o 
  -1   7  16       50.74       67.15      8.06 o 
   1   7  16       49.57       61.58      7.94 o 
   3   7  16       56.98       61.73      8.29 o 
   5   7  16      149.06      129.84     13.00 o 
   7   7  16      142.23      146.91     26.80 o 
   9   7  16      105.40      115.31     15.15 o 
  -8   8  16       11.09        7.50      2.68 o 
  -6   8  16      281.32      303.63     13.37 o 
  -4   8  16       25.93       27.84     11.60 o 
  -2   8  16      174.56      150.91     10.30 o 
   0   8  16       88.57       80.27      7.75 o 
   2   8  16      173.90      149.83     12.68 o 
   4   8  16       25.81       31.23     12.19 o 
   6   8  16      281.41      348.60     33.09 o 
   8   8  16       11.67        6.65      6.10 o 
  -5   9  16      438.58      462.37     21.00 o 
  -3   9  16      204.00      214.30     13.98 o 
  -1   9  16      870.45      876.82     40.76 o 
   1   9  16      866.36      867.70     36.66 o 
  -2  10  16      440.15      497.21     20.19 o 
   0  10  16      338.07      446.99     29.39 o 
   2   0  17        7.68       13.37      3.10 o 
   4   0  17     1267.63     1194.43     55.98 o 
   6   0  17     1445.09     1522.39     49.31 o 
   8   0  17     1340.46      960.40    150.50 o 
  10   0  17        0.30        0.43      2.91 o 
  12   0  17       13.62       15.98      3.94 o 
 -11   1  17       82.55       73.15      7.14 o 
  -9   1  17       52.73       47.19      9.18 o 
  -7   1  17      943.80      892.41     39.56 o 
  -5   1  17      203.51      210.08     12.02 o 
  -3   1  17      344.19      332.54     10.90 o 
  -1   1  17      199.95      203.21      7.91 o 
   1   1  17      200.03      225.18     11.47 o 
   3   1  17      348.83      324.30     11.10 o 
   5   1  17      204.35      200.54      9.74 o 
   7   1  17      937.04      881.52     36.85 o 
   9   1  17       53.39       51.80      9.05 o 
  11   1  17       82.72       57.49     18.85 o 
 -12   2  17      101.02      116.85      8.49 o 
 -10   2  17      173.01      166.61     13.37 o 
  -8   2  17      486.44      399.01     32.81 o 
  -6   2  17      368.98      408.51     23.88 o 
  -4   2  17      445.70      390.01     18.91 o 
  -2   2  17     1616.33     1537.33     36.81 o 
   0   2  17      287.96      262.60     10.42 o 
   2   2  17     1613.13     1564.21     45.99 o 
   4   2  17      449.11      409.34     17.14 o 
   6   2  17      366.70      412.08     16.28 o 
   8   2  17      489.45      430.31     19.73 o 
  10   2  17      171.85      151.81     11.14 o 
  12   2  17      101.18       84.97     58.95 o 
 -11   3  17        3.35        0.71      3.17 o 
  -9   3  17      570.47      585.18     25.39 o 
  -7   3  17      276.68      282.98     14.56 o 
  -5   3  17      497.62      477.60     23.07 o 
  -3   3  17     1255.64     1260.01     43.21 o 
  -1   3  17      737.25      751.72     22.65 o 
   1   3  17      736.30      740.83     22.66 o 
   3   3  17     1259.79     1242.14     41.44 o 
   5   3  17      500.84      491.08     20.24 o 
   7   3  17      276.61      297.35     15.53 o 
   9   3  17      568.66      588.97     35.12 o 
  11   3  17        3.44        0.49      3.68 o 
 -10   4  17       25.00       12.65      5.31 o 
  -8   4  17      314.11      311.25     16.36 o 
  -6   4  17      150.66      146.86     14.21 o 
  -4   4  17      110.29       99.01     10.24 o 
  -2   4  17      475.62      504.39     22.28 o 
   0   4  17      718.48      751.46     25.71 o 
   2   4  17      478.30      484.69     17.35 o 
   4   4  17      110.01      100.49      7.82 o 
   6   4  17      150.99      166.62     13.00 o 
   8   4  17      311.38      300.02     21.67 o 
  10   4  17       25.14        9.12      6.60 o 
 -11   5  17      144.97      146.78      8.20 o 
  -9   5  17      610.92      580.20     20.31 o 
  -7   5  17      273.44      277.89     15.49 o 
  -5   5  17     1513.50     1457.09     52.68 o 
  -3   5  17      511.21      546.32     23.76 o 
  -1   5  17       19.91       28.58      8.71 o 
   1   5  17       19.49       28.84     11.19 o 
   3   5  17      508.19      525.29     19.45 o 
   5   5  17     1514.23     1518.41     44.96 o 
   7   5  17      273.73      307.74     29.39 o 
   9   5  17      608.37      609.30     33.25 o 
  11   5  17      144.99      148.30     11.65 o 
 -10   6  17        3.62        3.32      2.80 o 
  -8   6  17      153.27      148.79      9.87 o 
  -6   6  17        7.55        6.92      4.95 o 
  -4   6  17      308.33      286.45     16.25 o 
  -2   6  17     1036.73     1051.63     39.22 o 
   0   6  17       90.42      121.79     10.41 o 
   2   6  17     1039.17     1039.39     35.70 o 
   4   6  17      307.32      293.47     14.80 o 
   6   6  17        7.58       10.90      8.87 o 
   8   6  17      153.65      169.83     19.77 o 
  10   6  17        3.98        1.43      3.02 o 
  -9   7  17       58.29       58.01      5.75 o 
  -7   7  17       63.34       67.63      7.13 o 
  -5   7  17      378.59      391.21     15.17 o 
  -3   7  17       77.96       87.87      8.97 o 
  -1   7  17      325.56      344.39     17.95 o 
   1   7  17      321.58      330.25     17.57 o 
   3   7  17       79.24       86.88      9.38 o 
   5   7  17      378.12      204.26     25.88 o 
   7   7  17       64.20       73.54     19.22 o 
   9   7  17       58.49       66.15     11.27 o 
  -8   8  17       31.04       17.52      6.56 o 
  -6   8  17      275.75      312.96     14.30 o 
  -4   8  17      434.50      464.05     18.05 o 
  -2   8  17      240.56      252.98     13.82 o 
   0   8  17        2.39        0.91      2.71 o 
   2   8  17      239.45      206.54     39.36 o 
  -5   9  17       28.79       18.69      5.32 o 
  -3   9  17      318.81      337.78     17.23 o 
  -1   9  17        1.85        0.93      3.35 o 
   1   9  17        1.90        1.97      2.77 o 
   0   0  18      200.70      174.15     11.47 o 
   2   0  18     3781.08     3644.03    136.52 o 
   4   0  18      339.59      326.38     11.32 o 
   6   0  18      954.78     1081.77     44.64 o 
   8   0  18     1037.10      918.61     35.81 o 
  10   0  18        8.78        5.23      3.99 o 
  12   0  18      391.09      318.50     21.78 o 
 -11   1  18       17.59        8.01      3.71 o 
  -9   1  18       11.01       14.19      5.02 o 
  -7   1  18      638.27      623.35     38.30 o 
  -5   1  18      781.72      718.73     23.15 o 
  -3   1  18      144.91      138.39      7.26 o 
  -1   1  18       83.02       78.17      5.48 o 
   1   1  18       84.99       89.32      6.05 o 
   3   1  18      144.77      146.78      7.76 o 
   5   1  18      784.51      726.22     22.25 o 
   7   1  18      641.56      633.88     44.84 o 
   9   1  18       11.17        4.46      6.10 o 
  11   1  18       17.84        5.16      4.20 o 
 -12   2  18      318.04      299.63     13.88 o 
 -10   2  18       17.58       25.47      5.17 o 
  -8   2  18      116.80      110.94     12.06 o 
  -6   2  18       16.27       10.75      5.11 o 
  -4   2  18      292.69      267.91     12.53 o 
  -2   2  18      657.53      647.59     19.88 o 
   0   2  18     2144.87     2148.05     59.93 o 
   2   2  18      660.12      705.16     25.05 o 
   4   2  18      290.56      270.05     16.99 o 
   6   2  18       16.36        8.21      4.34 o 
   8   2  18      116.96      114.16     10.71 o 
  10   2  18       17.74        8.17      5.15 o 
  12   2  18      316.72      313.53     27.91 o 
 -11   3  18      209.47      214.97     10.74 o 
  -9   3  18       28.03       25.27      8.87 o 
  -7   3  18      387.41      371.49     16.68 o 
  -5   3  18       51.88       64.83      8.71 o 
  -3   3  18     2018.80     2014.30     64.16 o 
  -1   3  18       58.36       54.84      6.13 o 
   1   3  18       58.83       50.74      6.15 o 
   3   3  18     2031.52     2053.69     80.55 o 
   5   3  18       52.64       71.99      8.48 o 
   7   3  18      383.01      362.91     18.29 o 
   9   3  18       28.49       35.35      7.58 o 
  11   3  18      210.40      197.21     22.36 o 
 -10   4  18       95.66       97.80      7.38 o 
  -8   4  18      171.97      158.49     11.14 o 
  -6   4  18      540.14      547.79     24.51 o 
  -4   4  18     2290.62     2313.32     76.86 o 
  -2   4  18       15.69       22.07      5.05 o 
   0   4  18      642.90      630.90     32.12 o 
   2   4  18       15.95       21.23      7.42 o 
   4   4  18     2276.96     2344.24     74.17 o 
   6   4  18      540.79      579.76     25.11 o 
   8   4  18      170.47      154.98     15.64 o 
  10   4  18       94.62      121.27     12.00 o 
  -9   5  18      285.35      300.58     12.83 o 
  -7   5  18      209.66      188.23     11.60 o 
  -5   5  18       74.94       77.38      9.78 o 
  -3   5  18     1379.69     1467.19     49.87 o 
  -1   5  18       81.92       88.96     10.41 o 
   1   5  18       81.20       84.94      9.93 o 
   3   5  18     1386.42     1446.96     41.40 o 
   5   5  18       75.70       74.21     17.05 o 
   7   5  18      213.40      202.19     32.53 o 
   9   5  18      286.04      320.70     28.10 o 
  -8   6  18       75.96       76.04      7.23 o 
  -6   6  18      235.57      223.07     11.82 o 
  -4   6  18        0.12        1.31      3.30 o 
  -2   6  18      209.72      240.20     14.42 o 
   0   6  18        5.68        0.39      3.05 o 
   2   6  18      207.23      232.82     13.41 o 
   4   6  18        0.07        0.08      2.49 o 
   6   6  18      237.38      215.13     24.21 o 
   8   6  18       75.63       90.73     14.78 o 
  -7   7  18       66.32       67.24      5.89 o 
  -5   7  18       75.97       69.60      6.97 o 
  -3   7  18      231.12      220.88     12.44 o 
  -1   7  18       75.18       83.62      8.48 o 
   1   7  18       75.91       74.99      8.04 o 
   3   7  18      228.57      203.67     11.81 o 
   7   7  18       66.30       61.16     12.38 o 
  -6   8  18      537.30      623.92     20.98 o 
  -4   8  18      354.11      350.97     14.35 o 
  -2   8  18      146.27      167.62     10.00 o 
   0   8  18        5.23        7.85      4.45 o 
   2   8  18      145.65      152.92     17.14 o 
  -3   9  18       78.79       95.97     12.50 o 
  -1   9  18      315.73      345.90     16.07 o 
   1   9  18      320.41      332.36     25.51 o 
   2   0  19     2173.37     2065.83     52.91 o 
   4   0  19      478.75      484.50     16.65 o 
   6   0  19       64.69       70.82     16.41 o 
   8   0  19     1420.26     1249.51     42.22 o 
  10   0  19       17.26       10.73      5.63 o 
 -11   1  19       43.28       37.38      4.79 o 
  -9   1  19      218.14      208.23     12.56 o 
  -7   1  19       61.52       59.36      7.38 o 
  -5   1  19      855.93      848.37     28.43 o 
  -3   1  19       98.91       91.54      6.45 o 
  -1   1  19     1300.57     1279.67     35.17 o 
   1   1  19     1299.01     1337.05     35.35 o 
   3   1  19       99.08       90.22      6.61 o 
   5   1  19      861.01      841.21     30.42 o 
   7   1  19       63.03       55.30     19.94 o 
   9   1  19      220.09      205.86     15.27 o 
  11   1  19       43.87       12.64      6.47 o 
 -10   2  19       25.53       34.00      5.47 o 
  -8   2  19      487.11      529.21     22.16 o 
  -6   2  19       87.06      106.60      9.42 o 
  -4   2  19      665.72      636.60     21.61 o 
  -2   2  19      406.86      392.86     15.76 o 
   0   2  19     1959.00     1941.69     59.19 o 
   2   2  19      399.65      377.49     22.48 o 
   4   2  19      663.32      657.52     32.36 o 
   6   2  19       86.89       96.91     19.34 o 
   8   2  19      486.83      502.06     26.25 o 
  10   2  19       26.80       15.89      7.84 o 
 -11   3  19      166.86      186.14      9.69 o 
  -9   3  19       23.54       25.70      5.31 o 
  -7   3  19      710.35      745.50     25.88 o 
  -5   3  19       68.38       62.47      7.76 o 
  -3   3  19     1695.96     1742.53     50.38 o 
  -1   3  19      851.36      869.43     27.36 o 
   1   3  19      860.70      832.18     31.80 o 
   3   3  19     1694.78     1751.19     67.53 o 
   5   3  19       70.41       65.43     11.70 o 
   7   3  19      708.61      751.93     46.05 o 
   9   3  19       23.85        9.32      6.39 o 
  11   3  19      164.85      198.12     19.96 o 
 -10   4  19       46.50       56.81      5.22 o 
  -8   4  19      156.85      162.75     10.05 o 
  -6   4  19      918.98      944.45     35.59 o 
  -4   4  19       40.89       44.68      6.99 o 
  -2   4  19      111.15      109.59     10.15 o 
   0   4  19      159.29      148.46     13.26 o 
   2   4  19      110.16      111.24      9.77 o 
   4   4  19       40.57       54.90      9.32 o 
   6   4  19      923.20      980.31     34.72 o 
   8   4  19      159.09      150.38     17.00 o 
  10   4  19       47.25       59.68     11.46 o 
  -9   5  19      116.22      116.66      7.15 o 
  -7   5  19       36.56       47.06      7.47 o 
  -5   5  19        0.19        3.68      4.28 o 
  -3   5  19      690.47      665.31     26.90 o 
  -1   5  19      188.11      201.18     13.46 o 
   1   5  19      190.07      205.32     12.85 o 
   3   5  19      689.77      668.19     25.15 o 
   5   5  19        0.28        2.14      4.32 o 
   7   5  19       35.64       47.49     14.04 o 
  -8   6  19      224.87      243.89     10.48 o 
  -6   6  19      234.04      235.12     12.24 o 
  -4   6  19      278.37      282.99     15.01 o 
  -2   6  19      102.81      101.46      9.83 o 
   0   6  19       37.42       27.14     11.63 o 
   2   6  19      101.96      102.32      9.15 o 
   4   6  19      278.27      256.93     13.47 o 
  -7   7  19       84.73      102.16      6.29 o 
  -5   7  19      304.91      346.60     13.95 o 
  -3   7  19      103.92      106.83      9.31 o 
  -1   7  19       71.35       60.08      7.33 o 
   1   7  19       69.87       60.75      7.09 o 
   3   7  19      106.09      100.72      8.19 o 
  -6   8  19       45.05       58.09      5.02 o 
  -4   8  19      127.28      129.09     16.80 o 
  -2   8  19       99.41      108.02      9.06 o 
   0   8  19       28.73       22.34      5.04 o 
   2   8  19       98.07       94.26     14.28 o 
  -1   9  19        9.10        6.25      3.19 o 
   1   9  19        9.27        4.99      5.91 o 
   0   0  20      598.79      725.41     30.35 o 
   2   0  20     2291.11     2335.16     62.75 o 
   4   0  20       31.85       21.58      4.47 o 
   6   0  20      462.12      477.36     22.40 o 
   8   0  20      166.74      149.21     10.47 o 
  10   0  20      148.62      108.37     32.30 o 
 -11   1  20      106.80      104.76      6.61 o 
  -9   1  20       31.22       26.78      6.64 o 
  -7   1  20      276.39      256.44     15.35 o 
  -5   1  20      267.59      266.60     12.57 o 
  -3   1  20      599.34      578.27     17.98 o 
  -1   1  20      449.02      429.34     16.36 o 
   1   1  20      447.42      429.69     14.98 o 
   3   1  20      599.47      580.84     22.02 o 
   5   1  20      267.81      265.17     17.70 o 
   7   1  20      277.28      260.18     18.62 o 
   9   1  20       32.01        9.97      9.32 o 
  11   1  20      109.41       98.41     10.97 o 
 -10   2  20        1.36        0.24      3.04 o 
  -8   2  20      261.33      257.64     13.36 o 
  -6   2  20      177.89      169.97     10.45 o 
  -4   2  20       47.58       55.27      7.15 o 
  -2   2  20     1147.33     1130.18     36.96 o 
   0   2  20     1890.39     1757.80    146.76 o 
   2   2  20     1139.59     1103.67     80.29 o 
   4   2  20       47.51       44.95     17.32 o 
   6   2  20      178.81      181.85     27.54 o 
   8   2  20      261.03      257.69     18.89 o 
  10   2  20        1.39        0.48      2.50 o 
  -9   3  20        8.55        6.28      4.38 o 
  -7   3  20      371.22      391.01     16.87 o 
  -5   3  20       91.84       93.12      8.44 o 
  -3   3  20      209.30      187.63     11.06 o 
  -1   3  20     1121.50     1019.29     31.51 o 
   1   3  20     1122.94     1032.67     88.91 o 
   3   3  20      208.72      204.31     15.20 o 
   5   3  20       92.67      103.68     11.55 o 
   7   3  20      371.48      368.04     28.47 o 
   9   3  20        8.35        3.15      4.69 o 
 -10   4  20        1.09        0.74      2.38 o 
  -8   4  20      386.06      376.25     14.33 o 
  -6   4  20      997.66      949.57     69.87 o 
  -4   4  20      329.13      329.32     17.48 o 
  -2   4  20      266.60      268.36     15.59 o 
   0   4  20      511.45      518.48     22.36 o 
   2   4  20      267.08      284.90     18.23 o 
   4   4  20      330.36      320.34     19.51 o 
   6   4  20      988.98      994.20     56.43 o 
   8   4  20      385.16      329.24     29.76 o 
  10   4  20        1.10        0.00      2.96 o 
  -9   5  20        4.70        4.44      3.03 o 
  -7   5  20       88.99       94.93      8.59 o 
  -5   5  20      288.01      377.68     20.59 o 
  -3   5  20      261.31      263.50     15.44 o 
  -1   5  20       34.07       52.67      7.04 o 
   1   5  20       35.45       18.66     15.72 o 
   3   5  20      263.02      280.78     27.17 o 
   5   5  20      290.43      331.74     19.05 o 
   7   5  20       89.05       84.08     11.09 o 
  -8   6  20       14.09       16.18      4.38 o 
  -6   6  20      248.66      242.42     12.09 o 
  -4   6  20      242.73      261.54     13.76 o 
  -2   6  20        7.53        9.28      4.61 o 
   0   6  20       28.67       16.33     13.08 o 
   2   6  20        7.47        3.82      4.85 o 
   4   6  20      242.60      243.41     12.41 o 
  -7   7  20       85.67      101.80      6.60 o 
  -5   7  20       33.63       29.16      4.53 o 
  -3   7  20        3.28        5.06      3.50 o 
  -1   7  20       76.90       82.94      7.84 o 
   1   7  20       76.80       79.44      8.13 o 
   3   7  20        3.39        1.95      3.55 o 
  -4   8  20       29.19       33.67      4.28 o 
  -2   8  20        9.66        6.51      2.87 o 
   0   8  20       12.44        8.21      3.18 o 
   2   8  20        9.06        8.26      3.44 o 
   2   0  21       55.19       67.22      6.98 o 
   4   0  21      109.62      109.91      8.31 o 
   6   0  21      620.22      601.58     24.25 o 
   8   0  21        1.05        0.72      2.83 o 
  10   0  21       88.47       94.67      9.60 o 
  -9   1  21       23.78       10.36      5.01 o 
  -7   1  21      149.22      168.79     12.67 o 
  -5   1  21      467.93      471.43     21.88 o 
  -3   1  21      566.79      566.08     32.07 o 
  -1   1  21      346.73      344.00     15.85 o 
   1   1  21      347.21      362.31     14.37 o 
   3   1  21      565.95      585.22     31.15 o 
   5   1  21      466.38      493.80     25.28 o 
   7   1  21      147.97      161.04     14.44 o 
   9   1  21       24.27       10.07      5.33 o 
 -10   2  21       10.94        0.52      3.71 o 
  -8   2  21       79.89       88.81      8.72 o 
  -6   2  21       92.49      101.45      8.92 o 
  -4   2  21      329.47      334.62     14.55 o 
  -2   2  21       45.64       44.56     10.90 o 
   0   2  21       28.98       38.35     13.09 o 
   2   2  21       46.12       55.63      6.97 o 
   4   2  21      327.18      334.98     20.19 o 
   6   2  21       93.37      102.00     16.08 o 
   8   2  21       79.61       77.42     11.68 o 
  10   2  21       11.22        3.85      2.69 o 
  -9   3  21       77.85       97.68      7.23 o 
  -7   3  21      338.97      343.87     13.18 o 
  -5   3  21      633.75      614.77     26.82 o 
  -3   3  21      605.54      579.64     25.74 o 
  -1   3  21      410.28      399.54     23.25 o 
   1   3  21      406.37      416.82     23.46 o 
   3   3  21      607.53      622.14     29.74 o 
   5   3  21      631.87      674.47     46.04 o 
   7   3  21      338.01      327.73     25.14 o 
   9   3  21       77.59       76.90      7.99 o 
  -8   4  21       76.35       98.49      6.44 o 
  -6   4  21       91.82       99.90      9.97 o 
  -4   4  21      105.62      141.93     12.31 o 
  -2   4  21      371.26      360.87     17.84 o 
   0   4  21        0.28        1.24      3.96 o 
   2   4  21      372.53      377.71     23.66 o 
   4   4  21      105.31      130.55     12.80 o 
   6   4  21       92.16      100.15     14.04 o 
   8   4  21       75.12       83.89     10.53 o 
  -7   5  21       55.85       60.54      6.11 o 
  -5   5  21      665.62      741.55     26.86 o 
  -3   5  21      549.71      557.33     22.95 o 
  -1   5  21      118.70      139.44     10.77 o 
   1   5  21      121.65      143.10     10.55 o 
   3   5  21      552.34      549.90     25.95 o 
   5   5  21      662.97      720.37     31.11 o 
   7   5  21       54.86       51.74      7.95 o 
  -6   6  21       56.39       69.77      6.40 o 
  -4   6  21      134.38      160.79     10.34 o 
  -2   6  21      319.24      361.97     16.52 o 
   0   6  21        8.36        8.64      7.87 o 
   2   6  21      321.39      370.54     15.79 o 
   4   6  21      135.89      158.12     11.13 o 
   6   6  21       55.71       49.34      6.84 o 
  -5   7  21       27.82       36.16      4.66 o 
  -3   7  21      134.51      136.85     10.53 o 
  -1   7  21        5.85        9.54      4.10 o 
   1   7  21        5.93        5.52      3.62 o 
   3   7  21      133.71      117.65      9.52 o 
  -2   8  21       57.96       55.57      7.37 o 
   0   8  21        3.80        6.20      2.35 o 
   0   0  22     1729.67     1625.94     99.90 o 
   2   0  22       31.34       30.81      5.72 o 
   4   0  22        7.53        8.36      3.65 o 
   6   0  22       62.31       44.27      6.52 o 
   8   0  22       98.21       78.36     11.57 o 
  10   0  22      510.12      486.09     21.19 o 
  -9   1  22        2.86        0.26      1.88 o 
  -7   1  22      260.76      241.18     14.12 o 
  -5   1  22      465.64      469.65     16.86 o 
  -3   1  22      758.52      833.38     25.11 o 
  -1   1  22      684.18      738.80     22.96 o 
   1   1  22      680.72      690.92     29.87 o 
   3   1  22      754.26      776.94     52.57 o 
   5   1  22      461.79      455.16     46.77 o 
   7   1  22      261.23      212.79     19.50 o 
   9   1  22        3.05        0.04      2.24 o 
  -8   2  22        3.91        4.09      3.44 o 
  -6   2  22      364.99      355.96     14.29 o 
  -4   2  22      430.10      469.29     24.60 o 
  -2   2  22       30.62       32.60      7.96 o 
   0   2  22      578.42      561.08     38.76 o 
   2   2  22       31.33       40.49      8.26 o 
   4   2  22      428.87      432.27     23.69 o 
   6   2  22      365.11      372.29     27.91 o 
   8   2  22        4.00        1.82      3.71 o 
  -9   3  22       64.07       81.89      6.22 o 
  -7   3  22      233.35      264.59     11.21 o 
  -5   3  22      403.97      474.43     22.81 o 
  -3   3  22      285.73      261.71     15.82 o 
  -1   3  22       46.49       62.67      9.70 o 
   1   3  22       48.61       55.95      9.73 o 
   3   3  22      289.87      276.78     18.23 o 
   5   3  22      403.06      466.44     24.29 o 
   7   3  22      230.78      254.87     20.33 o 
   9   3  22       64.27       61.53      8.13 o 
  -8   4  22        8.21        7.67      3.21 o 
  -6   4  22       64.01       79.48      7.14 o 
  -4   4  22      279.10      267.02     14.45 o 
  -2   4  22      368.37      399.12     18.51 o 
   0   4  22        7.47        4.02      5.21 o 
   2   4  22      367.86      401.42     22.14 o 
   4   4  22      278.87      276.35     19.67 o 
   6   4  22       64.93       78.16     11.64 o 
   8   4  22        8.34        3.51      3.88 o 
  -7   5  22      369.50      410.73     13.59 o 
  -5   5  22      219.68      238.07     12.19 o 
  -3   5  22      142.30      154.45     10.66 o 
  -1   5  22      101.60      113.50      9.57 o 
   1   5  22       99.91      105.15      8.68 o 
   3   5  22      141.24      147.32     12.35 o 
   5   5  22      219.35      224.19     19.22 o 
   7   5  22      369.31      336.65     22.00 o 
  -6   6  22      117.04      114.79      6.76 o 
  -4   6  22       16.48       22.42      4.38 o 
  -2   6  22       14.69        6.51      5.19 o 
   0   6  22      448.32      458.95     17.77 o 
   2   6  22       14.58        3.98      3.64 o 
   4   6  22       16.46       14.41      6.84 o 
  -3   7  22       68.24       71.05      5.39 o 
  -1   7  22      243.34      273.90     13.66 o 
   1   7  22      243.25      275.42     11.24 o 
   3   7  22       68.98       58.95     10.90 o 
   2   0  23      123.68      139.60      8.38 o 
   4   0  23       68.37       80.25      7.74 o 
   6   0  23        6.87        6.65      7.58 o 
   8   0  23      986.76      806.19    143.59 o 
  -9   1  23      601.21      557.49     39.27 o 
  -7   1  23       28.12       10.98      5.37 o 
  -5   1  23      134.52      145.83     11.64 o 
  -3   1  23      345.40      363.34     19.33 o 
  -1   1  23        5.80        4.72      3.64 o 
   1   1  23        5.65       14.11      4.77 o 
   3   1  23      346.46      361.64     20.46 o 
   5   1  23      137.09      159.11     18.85 o 
   7   1  23       28.04       20.69      7.95 o 
   9   1  23      600.02      565.26     24.39 o 
  -8   2  23      188.77      197.38     10.12 o 
  -6   2  23       25.39       17.28      5.55 o 
  -4   2  23      536.83      526.55     27.67 o 
  -2   2  23      249.96      297.30     20.48 o 
   0   2  23      226.63      211.61     13.36 o 
   2   2  23      250.62      289.45     18.17 o 
   4   2  23      535.38      545.10     26.73 o 
   6   2  23       25.25       27.53      8.68 o 
   8   2  23      187.16      188.14     16.26 o 
  -7   3  23      156.32      149.89      8.10 o 
  -5   3  23      187.20      204.84     10.84 o 
  -3   3  23      245.32      265.50     15.03 o 
  -1   3  23       58.96       62.24      7.34 o 
   1   3  23       58.23       58.12     11.14 o 
   3   3  23      247.04      278.78     17.50 o 
   5   3  23      187.77      196.27     27.72 o 
   7   3  23      152.85      149.69     14.05 o 
  -6   4  23       41.15       43.12      5.96 o 
  -4   4  23       88.75       88.05      8.33 o 
  -2   4  23       16.53       15.73      5.89 o 
   0   4  23        0.41        9.60      5.74 o 
   2   4  23       16.61       19.86      6.53 o 
   4   4  23       87.87       82.69     10.13 o 
   6   4  23       40.89       44.53      8.87 o 
  -7   5  23       59.63       57.81      4.76 o 
  -5   5  23      226.57      269.09     11.75 o 
  -3   5  23      294.56      300.95     15.12 o 
  -1   5  23        1.04        2.16      3.34 o 
   1   5  23        0.74        3.08      4.78 o 
   3   5  23      296.35      297.61     16.20 o 
   5   5  23      226.21      252.47     19.04 o 
  -4   6  23       11.36        5.88      3.22 o 
  -2   6  23        7.32        2.73      3.04 o 
   0   6  23      131.91      137.14      8.48 o 
   2   6  23        7.74        2.86      3.46 o 
   4   6  23       11.50        2.77      4.25 o 
  -1   7  23       29.46       37.18      4.19 o 
   1   7  23       29.86       35.54      4.90 o 
   0   0  24     3396.05     3420.73    128.63 o 
   2   0  24       35.47       19.48     10.35 o 
   4   0  24       28.68       13.40      8.03 o 
   6   0  24       64.49       67.81     12.75 o 
   8   0  24       58.14       23.57     14.57 o 
  -7   1  24      194.12      204.57      9.95 o 
  -5   1  24      509.85      524.87     34.96 o 
  -3   1  24       50.48       37.17     13.49 o 
  -1   1  24        7.28        4.37      4.10 o 
   1   1  24        7.04        5.22      4.08 o 
   3   1  24       51.50       56.77      8.15 o 
   5   1  24      508.01      558.00     35.50 o 
   7   1  24      194.20      193.32     17.37 o 
  -8   2  24       20.55        1.18      2.62 o 
  -6   2  24      206.48      206.17     15.31 o 
  -4   2  24       71.68       74.09      8.43 o 
  -2   2  24       37.62       45.53      6.39 o 
   0   2  24       22.52       39.73      6.60 o 
   2   2  24       37.94       44.38     12.49 o 
   4   2  24       72.54       67.82      9.47 o 
   6   2  24      206.56      222.52     19.22 o 
   8   2  24       20.52        9.05      4.25 o 
  -7   3  24      360.89      348.47     21.51 o 
  -5   3  24       16.80        6.88      3.80 o 
  -3   3  24      118.39      139.22     11.42 o 
  -1   3  24      118.12      137.31     10.55 o 
   1   3  24      118.96      138.54     14.51 o 
   3   3  24      117.83      124.33     11.80 o 
   5   3  24       17.28       17.92      7.21 o 
   7   3  24      362.59      347.56     21.45 o 
  -6   4  24      433.79      451.59     14.08 o 
  -4   4  24      994.53     1074.98     33.64 o 
  -2   4  24       34.39       19.56     10.93 o 
   0   4  24      192.01      196.83     13.56 o 
   2   4  24       34.45       37.67      7.59 o 
   4   4  24      995.30     1137.65     72.44 o 
   6   4  24      430.99      409.91     24.41 o 
  -5   5  24       45.49       35.94      8.75 o 
  -3   5  24       93.56      117.47      8.24 o 
  -1   5  24      560.75      561.86     28.00 o 
   1   5  24      562.63      594.39     24.91 o 
   3   5  24       95.09      122.57      9.70 o 
   5   5  24       45.28       36.96      6.47 o 
  -2   6  24      183.98      195.68      8.74 o 
   0   6  24      410.77      516.82     20.85 o 
   2   6  24      184.55      188.21     11.23 o 
   2   0  25       54.52       46.13      5.87 o 
   4   0  25      154.49      143.04     16.82 o 
   6   0  25      118.38      127.51     14.78 o 
  -7   1  25       80.89       93.50     12.01 o 
  -5   1  25       39.01       40.62      5.71 o 
  -3   1  25       82.86       70.62      7.19 o 
  -1   1  25       14.36       10.55      5.35 o 
   1   1  25       14.26        9.90      5.03 o 
   3   1  25       82.53       71.82      8.81 o 
   5   1  25       38.80       40.47     15.34 o 
   7   1  25       81.71       87.22     11.46 o 
  -6   2  25       13.17        4.66      2.29 o 
  -4   2  25       99.78       99.96      7.27 o 
  -2   2  25       91.20       86.76      7.56 o 
   0   2  25       36.57       28.88      5.22 o 
   2   2  25       92.14       97.26      9.94 o 
   4   2  25      100.24       98.49     14.41 o 
   6   2  25       13.14       11.27      5.91 o 
  -5   3  25      263.89      253.03     11.93 o 
  -3   3  25      208.10      225.68     13.38 o 
  -1   3  25      200.57      209.67     13.76 o 
   1   3  25      198.49      214.81     13.82 o 
   3   3  25      208.09      199.42     17.28 o 
   5   3  25      262.58      260.07     20.15 o 
  -4   4  25       68.45       57.78      5.18 o 
  -2   4  25      812.21      959.91     64.65 o 
   0   4  25       51.62       55.27      7.96 o 
   2   4  25      817.90      856.24     33.81 o 
   4   4  25       69.05       61.16     10.16 o 
  -3   5  25      120.76      110.75      8.40 o 
  -1   5  25       35.01       46.46      6.70 o 
   1   5  25       34.61       42.60      6.59 o 
   3   5  25      119.75      113.47     11.64 o 
   0   0  26      142.78      104.82     50.36 o 
   2   0  26      136.80      144.09     14.51 o 
   4   0  26        0.08        1.11      4.43 o 
   6   0  26       16.19       14.41     10.53 o 
  -5   1  26      147.12      131.87     37.70 o 
  -3   1  26       16.46        7.09      6.46 o 
  -1   1  26       13.65        7.78      4.04 o 
   1   1  26       13.72        3.11      4.04 o 
   3   1  26       16.19       18.48      7.21 o 
   5   1  26      146.57      188.32     15.71 o 
  -4   2  26       11.12       -0.21      2.47 o 
  -2   2  26       54.60       51.23      5.46 o 
   0   2  26      211.36      206.96     10.95 o 
   2   2  26       53.90       52.64      7.49 o 
   4   2  26       11.71        9.42      4.80 o 
  -5   3  26      350.36      403.03     21.63 o 
  -3   3  26      287.15      304.68     14.70 o 
  -1   3  26       43.61       50.77      8.00 o 
   1   3  26       44.51       50.56      7.21 o 
   3   3  26      284.59      293.35     22.37 o 
   5   3  26      347.86      375.49     22.92 o 
  -4   4  26       52.25       31.05     10.10 o 
  -2   4  26      165.35      166.65     10.64 o 
   0   4  26       26.61       19.41      6.38 o 
   2   4  26      165.61      176.06     11.11 o 
   4   4  26       52.59       34.74      7.02 o 
   2   0  27      179.82      198.64     27.72 o 
   4   0  27       60.95       82.97     16.26 o 
  -3   1  27        9.39        2.76      3.13 o 
  -1   1  27       42.39       34.91     11.89 o 
   1   1  27       41.98       35.80      5.36 o 
   3   1  27        9.09       11.64      7.39 o 
  -4   2  27       47.89       38.70     24.02 o 
  -2   2  27      192.19      182.23     10.47 o 
   0   2  27        0.88        0.87      1.83 o 
   2   2  27      193.63      214.21     18.11 o 
   4   2  27       46.47       51.37      8.31 o 
  -3   3  27       98.75      115.31      7.45 o 
  -1   3  27       36.42       46.10      5.86 o 
   1   3  27       37.44       42.85      6.27 o 
   3   3  27       98.28      106.07     16.63 o 
   0   0  28        3.45        0.18      3.51 o 
   2   0  28      144.93      131.21     11.83 o 
  -1   1  28       37.98       27.69     19.22 o 
   1   1  28       38.26       39.17      7.21 o 
                                                 
